# Supplementary material for: Bis(2,4-dinitro­phen­yl)sulfane
Source: Acta Crystallogr Sect E Struct Rep Online. 2012 Oct 13;68(Pt 11):o3116. doi: 10.1107/S1600536812041803 (PMC3515221; doi:10.1107/S1600536812041803)
Supplement: Supplementary file 1 [file e-68-o3116-sup1.cif]

##############################################################################
#                                                                            #
# This CIF contains the data in a paper accepted for publication in          #
# Acta Crystallographica Section E. It conforms to the requirements of       #
# Notes for Authors for Acta Crystallographica Section E, and has been       #
# peer reviewed under the auspices of the IUCr Commission on Journals.       #
#                                                                            #
# Full details of the Crystallographic Information File format               #
# are given in the paper "The Crystallographic Information File (CIF):       #
# a New Standard Archive File for Crystallography" by S. R. Hall, F. H.      #
# Allen and I. D. Brown [Acta Cryst. (1991), A47, 655-685].                  #
#                                                                            #
# The current version of the core CIF dictionary is obtainable from          #
# ftp://ftp.iucr.org/pub/cif_core.dic.                                       #
#                                                                            #
# Software is freely available for graphical display of the structure(s)     #
# in this CIF. For information consult the CIF software page                 #
# http://www.iucr.org/resources/cif/software.                                #
#                                                                            #
# This file may be used for bona fide research purposes within the           #
# scientific community so long as proper attribution is given to the journal # 
# article from which it was obtained.                                        #
#                                                                            #
##############################################################################
data_global
_audit_creation_method     SHELXL-97
_journal_data_validation_number     ?
_journal_date_recd_electronic     2012-09-22
_journal_date_accepted     2012-10-05
_journal_name_full     'Acta Crystallographica, Section E'
_journal_year     2012
_journal_volume     68
_journal_issue     11
_journal_page_first     o3116
_journal_page_last     o3116
_journal_paper_category     QO
_journal_paper_doi     10.1107/S1600536812041803
_journal_coeditor_code     SU2502
_publ_contact_author_name     'D Kalaivani'
_publ_contact_author_address
;
PG and Research Department of Chemistry
Seethalakshmi Ramaswami College,
Tiruchirappalli 620 002,
Tamil Nadu, India
;
_publ_contact_author_email     kalaivbalaj@yahoo.co.in
_publ_contact_author_phone        .91E-306
_publ_section_title
;
Bis(2,4-dinitrophenyl)sulfane
;
loop_
    _publ_author_name
    _publ_author_address
    'M Buvaneswari'
;
     PG and Research Department of Chemistry
     Seethalakshmi Ramaswami College,
     Tiruchirappalli 620 002, Tamil Nadu, India
;
    'D Kalaivani'
;
      PG and Research Department of Chemistry
      Seethalakshmi Ramaswami College,
      Tiruchirappalli 620 002, Tamil Nadu, India
;
    'M Nethaji'
;
     Department of Inorganic and Physical Chemistry
     Indian Institute of Science
     Bangalore 560 012, India
;
data_I
_audit_creation_method     SHELXL-97
_chemical_name_systematic
;
Bis(2,4-dinitrophenyl)sulfane
;
_chemical_name_common     ?
_chemical_formula_moiety     'C12 H6 N4 O8 S'
_chemical_formula_sum     'C12 H6 N4 O8 S'
_chemical_formula_iupac     'C12 H6 N4 O8 S'
_chemical_formula_weight     366.27
_chemical_melting_point     ?
_symmetry_cell_setting     monoclinic
_symmetry_space_group_name_H-M     'P 21/c'
_symmetry_space_group_name_Hall     '-P 2ybc'
loop_
    _symmetry_equiv_pos_site_id
    _symmetry_equiv_pos_as_xyz
    1 x,y,z
    2 -x,1/2+y,1/2-z
    3 -x,-y,-z
    4 x,1/2-y,1/2+z
_cell_length_a     9.9428(12)
_cell_length_b     7.3693(9)
_cell_length_c     19.743(2)
_cell_angle_alpha     90.00
_cell_angle_beta     95.525(8)
_cell_angle_gamma     90.00
_cell_volume     1439.9(3)
_cell_formula_units_Z     4
_cell_measurement_reflns_used     687
_cell_measurement_theta_min     2.50
_cell_measurement_theta_max     26.0
_cell_measurement_temperature     296(2)
_exptl_crystal_description     'needle'
_exptl_crystal_colour     'yellow'
_exptl_crystal_size_max     0.15
_exptl_crystal_size_mid     0.06
_exptl_crystal_size_min     0.03
_exptl_crystal_density_diffrn     1.690
_exptl_crystal_density_meas     ?
_exptl_crystal_density_method     'not measured'
_exptl_crystal_F_000     744
_exptl_absorpt_coefficient_mu     0.281
_exptl_absorpt_correction_type     multi-scan
_exptl_absorpt_process_details     '(SADABS; Bruker, 2004)'
_exptl_absorpt_correction_T_min     0.9580
_exptl_absorpt_correction_T_max     0.9911
_exptl_special_details     ?
_diffrn_ambient_temperature     296(2)
_diffrn_radiation_type     MoK\a
_diffrn_radiation_wavelength     0.71073
_diffrn_radiation_source     'fine-focus sealed tube'
_diffrn_radiation_monochromator     graphite
_diffrn_measurement_device_type     'Bruker SMART APEX CCD'
_diffrn_measurement_method     \w
_diffrn_detector_area_resol_mean     ?
_diffrn_reflns_number     15342
_diffrn_reflns_av_R_equivalents     0.0702
_diffrn_reflns_av_sigmaI/netI     0.0669
_diffrn_reflns_theta_min     2.06
_diffrn_reflns_theta_max     26.37
_diffrn_reflns_theta_full     26.37
_diffrn_measured_fraction_theta_max     0.997
_diffrn_measured_fraction_theta_full     0.997
_diffrn_reflns_limit_h_min     -10
_diffrn_reflns_limit_h_max     12
_diffrn_reflns_limit_k_min     -9
_diffrn_reflns_limit_k_max     9
_diffrn_reflns_limit_l_min     -24
_diffrn_reflns_limit_l_max     24
_diffrn_standards_number     0
_diffrn_standards_interval_count     ?
_diffrn_standards_interval_time     ?
_diffrn_standards_decay_%     0
_refine_special_details
;
Refinement of <i>F</i>^2^ against ALL reflections. The weighted <i>R</i>-factor
<i>wR</i> and goodness of fit <i>S</i> are based on <i>F</i>^2^, conventional
<i>R</i>-factors <i>R</i> are based on <i>F</i>, with <i>F</i> set to zero for
negative <i>F</i>^2^. The threshold expression of <i>F</i>^2^ >
2\s(<i>F</i>^2^) is used only for calculating <i>R</i>-factors(gt) <i>etc</i>.
and is not relevant to the choice of reflections for refinement.
<i>R</i>-factors based on <i>F</i>^2^ are statistically about twice as large
as those based on <i>F</i>, and <i>R</i>- factors based on ALL data will be
even larger.
;
_reflns_number_total     2949
_reflns_number_gt     1651
_reflns_threshold_expression     >2\s(I)
_refine_ls_structure_factor_coef     Fsqd
_refine_ls_matrix_type     full
_refine_ls_R_factor_all     0.1113
_refine_ls_R_factor_gt     0.0463
_refine_ls_wR_factor_gt     0.0890
_refine_ls_wR_factor_ref     0.1099
_refine_ls_goodness_of_fit_ref     0.994
_refine_ls_restrained_S_all     0.994
_refine_ls_number_reflns     2949
_refine_ls_number_parameters     226
_refine_ls_number_restraints     0
_refine_ls_hydrogen_treatment     constr
_refine_ls_weighting_scheme     calc
_refine_ls_weighting_details
                 'calc w=1/[\s^2^(Fo^2^)+(0.0462P)^2^] where P=(Fo^2^+2Fc^2^)/3'
_atom_sites_solution_hydrogens     geom
_atom_sites_solution_primary     direct
_atom_sites_solution_secondary     difmap
_refine_ls_shift/su_max     0.000
_refine_ls_shift/su_mean     0.000
_refine_diff_density_max     0.208
_refine_diff_density_min     -0.185
_refine_ls_extinction_method     none
_refine_ls_extinction_coef     ?
loop_
    _atom_type_symbol
    _atom_type_description
    _atom_type_scat_dispersion_real
    _atom_type_scat_dispersion_imag
    _atom_type_scat_source
    'C' 'C' 0.0033 0.0016
                         'International Tables Vol C Tables 4.2.6.8 and 6.1.1.4'
    'H' 'H' 0.0000 0.0000
                         'International Tables Vol C Tables 4.2.6.8 and 6.1.1.4'
    'N' 'N' 0.0061 0.0033
                         'International Tables Vol C Tables 4.2.6.8 and 6.1.1.4'
    'O' 'O' 0.0106 0.0060
                         'International Tables Vol C Tables 4.2.6.8 and 6.1.1.4'
    'S' 'S' 0.1246 0.1234
                         'International Tables Vol C Tables 4.2.6.8 and 6.1.1.4'
_computing_data_collection     'APEX2 (Bruker, 2004)'
_computing_cell_refinement     'SAINT-Plus (Bruker, 2004)'
_computing_data_reduction     'SAINT-Plus (Bruker, 2004)'
_computing_structure_solution     'SIR92 (Altomare <i>et al.</i>, 1993)'
_computing_structure_refinement     'SHELXL97 (Sheldrick, 2008)'
_computing_molecular_graphics
      'ORTEP-3 (Farrugia, 2012) and <i>Mercury</i> (Macrae <i>et al.</i>, 2008)'
_computing_publication_material     'WINGX (Farrugia, 2012)'
loop_
    _atom_site_type_symbol
    _atom_site_label
    _atom_site_fract_x
    _atom_site_fract_y
    _atom_site_fract_z
    _atom_site_U_iso_or_equiv
    _atom_site_thermal_displace_type
    _atom_site_calc_flag
    _atom_site_refinement_flags
    _atom_site_occupancy
    _atom_site_disorder_assembly
    _atom_site_disorder_group
    S S1 0.45894(8) 0.54204(10) 0.14730(4) 0.0467(3) Uani d . 1.000 . .
    O O1 0.3487(3) 0.3356(3) 0.26264(12) 0.0808(10) Uani d . 1.000 . .
    O O2 0.4165(2) 0.4985(3) 0.35003(11) 0.0765(10) Uani d . 1.000 . .
    O O3 0.0912(3) 1.0117(4) 0.35223(14) 0.0914(11) Uani d . 1.000 . .
    O O4 0.0607(3) 1.1747(4) 0.26196(14) 0.0947(11) Uani d . 1.000 . .
    O O5 -0.0437(3) 0.1541(3) -0.05028(11) 0.0740(10) Uani d . 1.000 . .
    O O6 0.1255(3) 0.0405(4) -0.09656(12) 0.0925(11) Uani d . 1.000 . .
    O O7 0.5752(2) 0.1785(3) -0.00808(11) 0.0684(9) Uani d . 1.000 . .
    O O8 0.6174(2) 0.3770(3) 0.07036(11) 0.0624(8) Uani d . 1.000 . .
    N N1 0.3628(3) 0.4798(3) 0.29238(13) 0.0520(10) Uani d . 1.000 . .
    N N2 0.1077(3) 1.0440(4) 0.29312(16) 0.0599(11) Uani d . 1.000 . .
    N N3 0.0775(3) 0.1350(4) -0.05396(13) 0.0611(10) Uani d . 1.000 . .
    N N4 0.5382(3) 0.2847(3) 0.03373(12) 0.0459(9) Uani d . 1.000 . .
    C C1 0.3436(3) 0.6771(3) 0.18964(13) 0.0367(9) Uani d . 1.000 . .
    C C2 0.3140(3) 0.6456(3) 0.25585(13) 0.0368(9) Uani d . 1.000 . .
    C C3 0.2394(3) 0.7630(4) 0.29087(13) 0.0423(10) Uani d . 1.000 . .
    C C4 0.1913(3) 0.9165(4) 0.25738(14) 0.0401(10) Uani d . 1.000 . .
    C C5 0.2169(3) 0.9557(4) 0.19209(14) 0.0449(10) Uani d . 1.000 . .
    C C6 0.2941(3) 0.8364(4) 0.15892(13) 0.0440(10) Uani d . 1.000 . .
    C C7 0.3467(3) 0.4152(3) 0.09096(12) 0.0371(9) Uani d . 1.000 . .
    C C8 0.2065(3) 0.4231(3) 0.09266(13) 0.0441(10) Uani d . 1.000 . .
    C C9 0.1189(3) 0.3318(4) 0.04641(14) 0.0477(10) Uani d . 1.000 . .
    C C10 0.1710(3) 0.2295(4) -0.00390(13) 0.0447(10) Uani d . 1.000 . .
    C C11 0.3068(3) 0.2136(3) -0.00716(13) 0.0465(10) Uani d . 1.000 . .
    C C12 0.3938(3) 0.3044(3) 0.04037(12) 0.0382(9) Uani d . 1.000 . .
    H H3 0.22210 0.73970 0.33550 0.0510 Uiso c R 1.000 . .
    H H5 0.18280 1.06060 0.17070 0.0540 Uiso c R 1.000 . .
    H H6 0.31380 0.86290 0.11490 0.0530 Uiso c R 1.000 . .
    H H8 0.17140 0.49230 0.12620 0.0530 Uiso c R 1.000 . .
    H H9 0.02610 0.33860 0.04880 0.0570 Uiso c R 1.000 . .
    H H11 0.34050 0.14300 -0.04070 0.0560 Uiso c R 1.000 . .
loop_
    _atom_site_aniso_label
    _atom_site_aniso_U_11
    _atom_site_aniso_U_22
    _atom_site_aniso_U_33
    _atom_site_aniso_U_12
    _atom_site_aniso_U_13
    _atom_site_aniso_U_23
    S1 0.0398(5) 0.0482(4) 0.0514(5) 0.0035(4) 0.0003(4) -0.0120(3)
    O1 0.103(2) 0.0390(13) 0.0968(18) -0.0003(13) -0.0090(15) 0.0069(12)
    O2 0.0911(19) 0.0906(18) 0.0463(14) 0.0343(15) -0.0016(13) 0.0164(12)
    O3 0.099(2) 0.103(2) 0.0792(18) 0.0258(16) 0.0441(16) -0.0093(15)
    O4 0.088(2) 0.0925(19) 0.103(2) 0.0568(17) 0.0064(16) -0.0047(16)
    O5 0.0647(18) 0.0820(17) 0.0701(16) -0.0079(15) -0.0199(14) -0.0082(12)
    O6 0.101(2) 0.0974(19) 0.0755(17) 0.0002(17) -0.0092(15) -0.0459(15)
    O7 0.0732(17) 0.0770(15) 0.0579(14) 0.0166(13) 0.0215(12) -0.0157(12)
    O8 0.0480(14) 0.0682(14) 0.0712(15) 0.0035(12) 0.0067(12) -0.0111(12)
    N1 0.0514(17) 0.0513(17) 0.0532(17) 0.0087(13) 0.0042(14) 0.0107(13)
    N2 0.0426(17) 0.0652(18) 0.072(2) 0.0118(15) 0.0060(15) -0.0144(16)
    N3 0.072(2) 0.0569(17) 0.0512(17) -0.0049(17) -0.0103(17) -0.0068(13)
    N4 0.0543(18) 0.0448(14) 0.0394(14) 0.0080(13) 0.0084(13) 0.0055(11)
    C1 0.0345(17) 0.0352(15) 0.0391(16) 0.0006(13) -0.0030(13) -0.0044(12)
    C2 0.0331(17) 0.0365(14) 0.0396(16) -0.0003(13) -0.0033(13) 0.0030(12)
    C3 0.0343(17) 0.0539(17) 0.0385(16) -0.0014(14) 0.0031(13) -0.0004(13)
    C4 0.0292(17) 0.0413(16) 0.0493(18) 0.0016(13) 0.0019(13) -0.0092(13)
    C5 0.0441(18) 0.0392(15) 0.0500(18) 0.0066(15) -0.0022(14) 0.0027(14)
    C6 0.0494(19) 0.0464(16) 0.0365(15) 0.0015(15) 0.0064(14) 0.0037(13)
    C7 0.0417(18) 0.0343(14) 0.0351(15) 0.0016(13) 0.0030(13) 0.0008(11)
    C8 0.046(2) 0.0450(17) 0.0411(16) 0.0004(14) 0.0040(14) -0.0065(13)
    C9 0.0437(19) 0.0457(17) 0.0527(18) 0.0012(15) -0.0007(15) -0.0013(14)
    C10 0.055(2) 0.0404(16) 0.0364(16) -0.0002(15) -0.0079(15) -0.0013(13)
    C11 0.063(2) 0.0386(16) 0.0371(16) 0.0079(16) 0.0003(15) -0.0010(13)
    C12 0.0444(19) 0.0350(14) 0.0353(15) 0.0048(13) 0.0047(14) 0.0047(12)
_geom_special_details
;
 Bond distances, angles etc. have been calculated using the
 rounded fractional coordinates. All su's are estimated
 from the variances of the (full) variance-covariance matrix.
 The cell esds are taken into account in the estimation of
 distances, angles and torsion angles
;
loop_
    _geom_bond_atom_site_label_1
    _geom_bond_atom_site_label_2
    _geom_bond_site_symmetry_1
    _geom_bond_site_symmetry_2
    _geom_bond_distance
    _geom_bond_publ_flag
    S1 C1 . . 1.786(3) no
    S1 C7 . . 1.766(3) no
    O1 N1 . . 1.216(3) no
    O2 N1 . . 1.218(3) no
    O3 N2 . . 1.218(4) no
    O4 N2 . . 1.212(4) no
    O5 N3 . . 1.222(4) no
    O6 N3 . . 1.224(4) no
    O7 N4 . . 1.220(3) no
    O8 N4 . . 1.223(3) no
    N1 C2 . . 1.477(3) no
    N2 C4 . . 1.478(4) no
    N3 C10 . . 1.466(4) no
    N4 C12 . . 1.462(4) no
    C1 C2 . . 1.387(4) no
    C1 C6 . . 1.390(4) no
    C2 C3 . . 1.370(4) no
    C3 C4 . . 1.373(4) no
    C4 C5 . . 1.369(4) no
    C5 C6 . . 1.374(4) no
    C7 C8 . . 1.399(4) no
    C7 C12 . . 1.405(3) no
    C8 C9 . . 1.376(4) no
    C9 C10 . . 1.387(4) no
    C10 C11 . . 1.363(4) no
    C11 C12 . . 1.386(4) no
    C3 H3 . . 0.9300 no
    C5 H5 . . 0.9300 no
    C6 H6 . . 0.9300 no
    C8 H8 . . 0.9300 no
    C9 H9 . . 0.9300 no
    C11 H11 . . 0.9300 no
loop_
    _geom_angle_atom_site_label_1
    _geom_angle_atom_site_label_2
    _geom_angle_atom_site_label_3
    _geom_angle_site_symmetry_1
    _geom_angle_site_symmetry_2
    _geom_angle_site_symmetry_3
    _geom_angle
    _geom_angle_publ_flag
    C1 S1 C7 . . . 101.22(13) no
    O1 N1 O2 . . . 124.8(3) no
    O1 N1 C2 . . . 118.0(2) no
    O2 N1 C2 . . . 117.2(2) no
    O3 N2 O4 . . . 124.1(3) no
    O3 N2 C4 . . . 117.9(3) no
    O4 N2 C4 . . . 118.0(3) no
    O5 N3 O6 . . . 123.9(3) no
    O5 N3 C10 . . . 118.0(3) no
    O6 N3 C10 . . . 118.0(3) no
    O7 N4 O8 . . . 122.6(3) no
    O7 N4 C12 . . . 119.2(2) no
    O8 N4 C12 . . . 118.3(2) no
    S1 C1 C2 . . . 123.51(19) no
    S1 C1 C6 . . . 118.9(2) no
    C2 C1 C6 . . . 117.0(2) no
    N1 C2 C1 . . . 120.6(2) no
    N1 C2 C3 . . . 116.4(2) no
    C1 C2 C3 . . . 123.0(2) no
    C2 C3 C4 . . . 117.3(2) no
    N2 C4 C3 . . . 118.7(3) no
    N2 C4 C5 . . . 118.7(3) no
    C3 C4 C5 . . . 122.7(3) no
    C4 C5 C6 . . . 118.5(3) no
    C1 C6 C5 . . . 121.6(2) no
    S1 C7 C8 . . . 122.26(19) no
    S1 C7 C12 . . . 121.5(2) no
    C8 C7 C12 . . . 116.3(2) no
    C7 C8 C9 . . . 122.2(2) no
    C8 C9 C10 . . . 119.0(3) no
    N3 C10 C9 . . . 119.0(3) no
    N3 C10 C11 . . . 119.6(2) no
    C9 C10 C11 . . . 121.4(3) no
    C10 C11 C12 . . . 118.9(2) no
    N4 C12 C7 . . . 121.3(2) no
    N4 C12 C11 . . . 116.5(2) no
    C7 C12 C11 . . . 122.2(3) no
    C2 C3 H3 . . . 121.00 no
    C4 C3 H3 . . . 121.00 no
    C4 C5 H5 . . . 121.00 no
    C6 C5 H5 . . . 121.00 no
    C1 C6 H6 . . . 119.00 no
    C5 C6 H6 . . . 119.00 no
    C7 C8 H8 . . . 119.00 no
    C9 C8 H8 . . . 119.00 no
    C8 C9 H9 . . . 121.00 no
    C10 C9 H9 . . . 120.00 no
    C10 C11 H11 . . . 121.00 no
    C12 C11 H11 . . . 121.00 no
loop_
    _geom_torsion_atom_site_label_1
    _geom_torsion_atom_site_label_2
    _geom_torsion_atom_site_label_3
    _geom_torsion_atom_site_label_4
    _geom_torsion_site_symmetry_1
    _geom_torsion_site_symmetry_2
    _geom_torsion_site_symmetry_3
    _geom_torsion_site_symmetry_4
    _geom_torsion
    _geom_torsion_publ_flag
    C7 S1 C1 C2 . . . . 105.6(2) no
    C7 S1 C1 C6 . . . . -83.5(2) no
    C1 S1 C7 C8 . . . . -6.2(2) no
    C1 S1 C7 C12 . . . . 171.83(19) no
    O1 N1 C2 C1 . . . . -46.5(4) no
    O1 N1 C2 C3 . . . . 133.5(3) no
    O2 N1 C2 C1 . . . . 132.4(3) no
    O2 N1 C2 C3 . . . . -47.7(4) no
    O3 N2 C4 C3 . . . . 3.8(4) no
    O3 N2 C4 C5 . . . . -176.6(3) no
    O4 N2 C4 C3 . . . . -176.7(3) no
    O4 N2 C4 C5 . . . . 2.9(4) no
    O5 N3 C10 C9 . . . . 1.8(4) no
    O5 N3 C10 C11 . . . . -179.0(3) no
    O6 N3 C10 C9 . . . . -177.6(3) no
    O6 N3 C10 C11 . . . . 1.7(4) no
    O7 N4 C12 C7 . . . . 175.5(2) no
    O7 N4 C12 C11 . . . . -6.8(3) no
    O8 N4 C12 C7 . . . . -5.0(3) no
    O8 N4 C12 C11 . . . . 172.8(2) no
    S1 C1 C2 N1 . . . . -8.8(4) no
    S1 C1 C2 C3 . . . . 171.3(2) no
    C6 C1 C2 N1 . . . . -179.9(3) no
    C6 C1 C2 C3 . . . . 0.1(4) no
    S1 C1 C6 C5 . . . . -172.9(2) no
    C2 C1 C6 C5 . . . . -1.3(4) no
    N1 C2 C3 C4 . . . . -179.0(3) no
    C1 C2 C3 C4 . . . . 1.0(4) no
    C2 C3 C4 N2 . . . . 178.6(3) no
    C2 C3 C4 C5 . . . . -1.0(4) no
    N2 C4 C5 C6 . . . . -179.7(3) no
    C3 C4 C5 C6 . . . . -0.1(5) no
    C4 C5 C6 C1 . . . . 1.3(4) no
    S1 C7 C8 C9 . . . . 176.4(2) no
    C12 C7 C8 C9 . . . . -1.7(4) no
    S1 C7 C12 N4 . . . . 2.1(3) no
    S1 C7 C12 C11 . . . . -175.55(18) no
    C8 C7 C12 N4 . . . . -179.7(2) no
    C8 C7 C12 C11 . . . . 2.6(3) no
    C7 C8 C9 C10 . . . . -0.5(4) no
    C8 C9 C10 N3 . . . . -178.9(3) no
    C8 C9 C10 C11 . . . . 1.9(4) no
    N3 C10 C11 C12 . . . . 179.7(2) no
    C9 C10 C11 C12 . . . . -1.0(4) no
    C10 C11 C12 N4 . . . . -179.1(2) no
    C10 C11 C12 C7 . . . . -1.3(4) no
loop_
    _geom_hbond_atom_site_label_D
    _geom_hbond_atom_site_label_H
    _geom_hbond_atom_site_label_A
    _geom_hbond_site_symmetry_A
    _geom_hbond_distance_DH
    _geom_hbond_distance_HA
    _geom_hbond_distance_DA
    _geom_hbond_angle_DHA
    _geom_hbond_publ_flag
    C3 H3 O8 2_655 0.93 2.54 3.080(3) 117 yes
    C6 H6 O7 3_665 0.93 2.49 3.364(3) 156 yes
    C11 H11 O2 4_554 0.93 2.57 3.489(3) 168 yes
