# Supplementary material for: Bis(2,4-dinitro­phen­yl)sulfane
Source: Acta Crystallogr Sect E Struct Rep Online. 2012 Oct 13;68(Pt 11):o3116. doi: 10.1107/S1600536812041803 (PMC3515221; doi:10.1107/S1600536812041803)
Supplement: Supplementary file 2 [file e-68-o3116-Isup2.hkl]

#
# h,k,l, Fc-squared, Fo-squared, sigma(Fo-squared) and status flag
#
data_I
_shelx_title ' bhun_0m in P2(1)/c'
_shelx_refln_list_code          4
_shelx_F_calc_maximum      155.42
_exptl_crystal_F_000       744.00
_reflns_d_resolution_high  0.8000
 
loop_
 _symmetry_equiv_pos_as_xyz
 'x, y, z'
 '-x, y+1/2, -z+1/2'
 '-x, -y, -z'
 'x, -y-1/2, z-1/2'
 
_cell_length_a     9.9428
_cell_length_b     7.3693
_cell_length_c    19.7430
_cell_angle_alpha  90.000
_cell_angle_beta   95.525
_cell_angle_gamma  90.000
 
_shelx_F_squared_multiplier     1.000
 
loop_
 _refln_index_h
 _refln_index_k
 _refln_index_l
 _refln_F_squared_calc
 _refln_F_squared_meas
 _refln_F_squared_sigma
 _refln_observed_status
   1   0   0     3874.65     3547.05     37.10 o
   2   0   0      402.45      413.05     19.06 o
   3   0   0      197.70      242.76     15.07 o
   4   0   0     6442.82     6884.17     73.10 o
   5   0   0       47.07       42.78     15.42 o
   6   0   0      168.11      172.11     18.99 o
   7   0   0      524.91      452.59     28.99 o
   8   0   0      371.46      385.25     29.85 o
   9   0   0      449.37      438.23     32.54 o
  10   0   0       24.86       20.20     46.48 o
  11   0   0       75.73       48.67     51.11 o
  12   0   0      172.42      205.88     64.25 o
   1   1   0       25.41       21.18      2.98 o
   2   1   0     6925.78     6654.79     36.17 o
   3   1   0      812.90      803.74     12.90 o
   4   1   0     1712.42     1680.33     22.94 o
   5   1   0     2425.78     2570.00     31.06 o
   6   1   0       77.73       82.14     10.45 o
   7   1   0      291.59      324.76     18.42 o
   8   1   0       12.77       29.16     13.72 o
   9   1   0       47.96        3.87     22.27 o
  10   1   0        3.98       12.60     17.50 o
  11   1   0        0.03       10.90     38.82 o
  12   1   0        4.26      -37.96     45.51 o
   0   2   0      562.72      525.19      9.78 o
   1   2   0        7.45        3.85      4.43 o
   2   2   0      994.20     1029.16     16.29 o
   3   2   0     3111.10     3108.00     28.78 o
   4   2   0      347.81      346.55      9.96 o
   5   2   0       11.57       22.16     12.06 o
   6   2   0       39.03       45.10     10.39 o
   7   2   0       41.58       34.43     12.10 o
   8   2   0        1.05       -7.75     14.29 o
   9   2   0      270.87      285.72     68.51 o
  10   2   0        3.28      -16.07     16.07 o
  11   2   0      155.16      156.01     22.83 o
  12   2   0       94.84      113.71     22.38 o
   1   3   0       10.77        9.89      4.58 o
   2   3   0      570.02      528.54     13.24 o
   3   3   0        2.43       10.79      6.89 o
   4   3   0      582.90      576.59     17.12 o
   5   3   0      108.76      108.95     16.76 o
   6   3   0       28.54       28.96     10.82 o
   7   3   0      531.23      499.30     22.05 o
   8   3   0       37.48       53.19     19.64 o
   9   3   0       35.53       42.89     28.27 o
  10   3   0      107.63       94.75     15.93 o
  11   3   0       46.35       61.34     15.41 o
   0   4   0      126.30       99.35     12.06 o
   1   4   0      362.10      347.32      9.90 o
   2   4   0       60.47       55.03      6.59 o
   3   4   0     2065.81     2130.82     23.88 o
   4   4   0       39.58       52.52      9.38 o
   5   4   0        0.21       10.41      9.78 o
   6   4   0      164.53      161.32     17.21 o
   7   4   0       33.44       57.91     25.64 o
   8   4   0       17.52      -13.87     27.01 o
   9   4   0       49.29       42.83     33.34 o
  10   4   0       31.22       46.24     35.04 o
  11   4   0       29.36       39.42     38.69 o
   1   5   0      156.31      166.42      8.04 o
   2   5   0        3.28       10.01      6.79 o
   3   5   0       17.09        9.88      6.88 o
   4   5   0      657.82      677.32     19.79 o
   5   5   0     1150.43     1171.27     43.98 o
   6   5   0       36.86       34.66     13.39 o
   7   5   0       53.99       70.37     15.81 o
   8   5   0      188.11      189.01     32.12 o
   9   5   0      103.17       90.53     34.31 o
  10   5   0       18.59       30.18     35.53 o
   0   6   0      610.22      651.62     36.62 o
   1   6   0       31.12       32.20     10.55 o
   2   6   0      244.27      222.13     12.07 o
   3   6   0      671.91      627.12     21.74 o
   4   6   0      227.03      244.72     19.07 o
   5   6   0      123.56      150.96     17.40 o
   6   6   0       62.43      112.37     18.23 o
   7   6   0       30.00       19.59     16.15 o
   8   6   0        3.74       20.57     19.24 o
   9   6   0        1.62      -17.74     17.74 o
   1   7   0        0.14       14.67     17.48 o
   2   7   0       83.25       78.46     14.36 o
   3   7   0        4.04        8.28     12.57 o
   4   7   0      103.75      159.51     17.17 o
   5   7   0      138.33      145.27     31.77 o
   6   7   0       86.53       69.29     18.72 o
   7   7   0      271.44      221.31     29.33 o
   8   7   0       37.81       23.72     21.24 o
   0   8   0      159.96      155.75     34.31 o
   1   8   0       44.39       37.60     22.51 o
   2   8   0        0.47        4.35     12.38 o
   3   8   0       12.78       -8.56     19.23 o
   4   8   0        0.85       -5.69     11.64 o
   5   8   0        0.02       15.66     17.40 o
   6   8   0        2.44        5.19     15.57 o
   1   9   0       25.27       43.95     20.89 o
   2   9   0       49.89       63.19     14.53 o
 -12   1   1       51.79       39.67     51.35 o
 -11   1   1       12.63        5.90     19.78 o
 -10   1   1       42.79       66.79     19.45 o
  -9   1   1      667.58      693.12     38.71 o
  -8   1   1       66.18       69.72     14.83 o
  -7   1   1      114.10      116.07     14.34 o
  -6   1   1      197.46      214.87     13.06 o
  -5   1   1      119.25      119.17     12.43 o
  -4   1   1      723.42      696.18     21.77 o
  -3   1   1      322.69      340.91     13.01 o
  -2   1   1    12426.91    12292.98     72.92 o
  -1   1   1      516.94      478.14      5.74 o
   0   1   1      468.10      433.04      7.21 o
   1   1   1     4302.99     4285.73     26.01 o
   2   1   1    16371.97    15907.46     74.04 o
   3   1   1     2992.46     2889.80     23.12 o
   4   1   1      476.86      412.89     13.67 o
   5   1   1       84.86      113.05     10.07 o
   6   1   1      766.40      755.83     24.94 o
   7   1   1      925.36      940.33     28.26 o
   8   1   1      292.37      300.05     19.78 o
   9   1   1       47.50       49.24     18.24 o
  10   1   1        1.66       13.16     17.69 o
  11   1   1      170.72      222.65     29.75 o
  12   1   1       20.02       19.72     26.51 o
 -12   2   1       12.13      -16.11     19.32 o
 -11   2   1        0.19      -19.80     19.80 o
 -10   2   1       17.70       22.99     24.06 o
  -9   2   1        4.69       16.19     16.08 o
  -8   2   1        4.91       -9.66     14.55 o
  -7   2   1       69.68      100.36     13.01 o
  -6   2   1       39.99       35.83     10.53 o
  -5   2   1      514.98      556.65     17.63 o
  -4   2   1      379.75      374.62     12.14 o
  -3   2   1      270.21      240.20      8.04 o
  -2   2   1     3626.12     3565.30     27.06 o
  -1   2   1      171.07      192.88      6.60 o
   0   2   1     1876.58     1889.53     18.72 o
   1   2   1       49.93       43.36      5.47 o
   2   2   1     1086.23     1106.51     18.72 o
   3   2   1        2.14       -6.27      6.55 o
   4   2   1      109.94      105.95      9.29 o
   5   2   1     1128.90     1072.46     18.62 o
   6   2   1      122.01      117.18     11.88 o
   7   2   1      159.55      143.98     16.33 o
   8   2   1      194.98      231.19     20.50 o
   9   2   1      129.59      105.99     19.15 o
  10   2   1      359.67      390.59     38.95 o
  11   2   1        4.00       -6.91     17.13 o
  12   2   1        1.03       -2.46     18.39 o
 -11   3   1       25.17        0.23     17.84 o
 -10   3   1      174.62      154.30     19.21 o
  -9   3   1       80.55       63.26     17.26 o
  -8   3   1      150.64      119.47     15.37 o
  -7   3   1      158.47      139.57     13.64 o
  -6   3   1       57.02       61.30     14.28 o
  -5   3   1      258.91      234.83     19.03 o
  -4   3   1        4.41       -7.24      7.24 o
  -3   3   1      681.89      712.64     14.50 o
  -2   3   1        2.08       -5.04      5.04 o
  -1   3   1      120.76      115.55      6.04 o
   0   3   1      449.30      451.06      9.79 o
   1   3   1      865.66      882.00     11.21 o
   2   3   1      918.05      891.35     18.68 o
   3   3   1      328.94      338.85     12.51 o
   4   3   1     3269.73     3272.82     38.13 o
   5   3   1     2578.40     2677.80     38.31 o
   6   3   1       10.97       12.37     10.96 o
   7   3   1       38.21       30.19     21.32 o
   8   3   1      859.41      792.45     28.52 o
   9   3   1       62.66       67.28     14.88 o
  10   3   1       30.77       39.26     12.90 o
  11   3   1        4.39       15.51     12.63 o
 -11   4   1        0.52        4.62     33.34 o
 -10   4   1        3.21      -29.20     30.18 o
  -9   4   1        0.06      -28.23     28.23 o
  -8   4   1        8.08      -15.82     27.50 o
  -7   4   1      560.27      538.73     29.12 o
  -6   4   1        1.60       -4.37     17.72 o
  -5   4   1      999.69      990.78     25.40 o
  -4   4   1      278.94      294.39     14.45 o
  -3   4   1     2109.23     2000.38     32.05 o
  -2   4   1     1224.32     1143.94     16.59 o
  -1   4   1      522.93      486.45     10.64 o
   0   4   1       43.02       20.83      7.76 o
   1   4   1      661.42      662.28     13.01 o
   2   4   1      574.86      604.31     20.12 o
   3   4   1      457.07      466.69     18.17 o
   4   4   1        6.45       -1.62      7.93 o
   5   4   1       15.05       29.75     13.48 o
   6   4   1      323.75      303.73     25.58 o
   7   4   1      161.13      170.43     19.68 o
   8   4   1      137.63       92.48     32.61 o
   9   4   1       49.38       63.27     33.34 o
  10   4   1       27.15       -2.25     21.16 o
  11   4   1       67.12       74.10     28.81 o
 -10   5   1        6.06       16.55     32.61 o
  -9   5   1       32.46       38.45     30.91 o
  -8   5   1       23.81       32.37     27.26 o
  -7   5   1       14.55        0.73     14.05 o
  -6   5   1        5.37        1.11     10.89 o
  -5   5   1      409.33      417.47     18.73 o
  -4   5   1      102.23      113.79     11.99 o
  -3   5   1        7.80       11.89      7.49 o
  -2   5   1       25.18       24.84      7.35 o
  -1   5   1      214.43      192.33     13.00 o
   0   5   1       96.56       89.91     11.46 o
   1   5   1        2.45       11.18      6.74 o
   2   5   1     1646.48     1651.27     22.69 o
   3   5   1      302.35      328.15     17.65 o
   4   5   1      308.94      311.51     18.63 o
   5   5   1        7.44        4.71     10.32 o
   6   5   1      100.31       94.85     17.30 o
   7   5   1       17.08       12.26     22.39 o
   8   5   1        1.49        0.62     16.98 o
   9   5   1        0.52       32.10     20.13 o
  10   5   1        0.42        9.40     21.44 o
  -9   6   1        8.39       -5.11     26.77 o
  -8   6   1        3.98      -10.80     14.09 o
  -7   6   1      224.40      268.58     27.57 o
  -6   6   1      164.46      165.08     15.64 o
  -5   6   1      297.23      281.47     16.69 o
  -4   6   1       13.50       19.06      9.38 o
  -3   6   1       65.22       80.14      9.21 o
  -2   6   1      498.55      520.31     14.03 o
  -1   6   1       95.88       88.01     10.62 o
   0   6   1       78.58      100.33     11.85 o
   1   6   1       13.29       22.16     10.10 o
   2   6   1      299.89      324.01     21.04 o
   3   6   1      130.51      111.00     13.18 o
   4   6   1       47.56       22.32     11.55 o
   5   6   1       10.81        7.24     13.86 o
   6   6   1      358.74      355.70     32.17 o
   7   6   1      395.84      426.10     20.01 o
   8   6   1       55.23       37.86     13.37 o
   9   6   1       71.07       77.50     26.77 o
  -8   7   1        1.59       -6.10     15.37 o
  -7   7   1       12.56        6.69     29.20 o
  -6   7   1        8.57        5.58     14.87 o
  -5   7   1       35.63       21.00     15.87 o
  -4   7   1       13.08        4.45     11.58 o
  -3   7   1        1.61       12.38      7.77 o
  -2   7   1       85.44       74.44     17.10 o
  -1   7   1      225.28      286.71     19.83 o
   0   7   1      120.75      157.48     16.81 o
   1   7   1        0.91       17.56     13.32 o
   2   7   1       51.32       56.41      8.99 o
   3   7   1        1.30        0.75     10.65 o
   4   7   1        6.60      -12.71     12.71 o
   5   7   1        8.78       14.37     14.21 o
   6   7   1        1.63        1.73     21.73 o
   7   7   1       28.13       32.36     31.88 o
  -6   8   1        3.78       -2.42     14.64 o
  -5   8   1        0.66        0.70     13.69 o
  -4   8   1       31.90       15.86     12.50 o
  -3   8   1       84.62       85.57     14.52 o
  -2   8   1      109.85       99.43     16.11 o
  -1   8   1        3.70       18.84     22.74 o
   0   8   1       63.92       78.49     31.64 o
   1   8   1       47.11       60.05     15.53 o
   2   8   1        1.10       -7.00     11.35 o
   3   8   1        8.69       20.35     27.62 o
   4   8   1        3.73        3.59     12.63 o
   5   8   1        2.74        6.21     14.59 o
   6   8   1       27.02       35.72     17.23 o
  -2   9   1       33.13       26.54     14.98 o
  -1   9   1       10.13       10.22     19.33 o
   0   9   1       14.22        9.12     20.21 o
   1   9   1        3.54       -8.81     13.99 o
   2   9   1       19.97       20.06     32.98 o
 -12   0   2        0.80       33.34     52.57 o
 -11   0   2        0.24      -30.66     47.21 o
 -10   0   2        8.85      -35.04     43.80 o
  -9   0   2       28.02        8.42     25.62 o
  -8   0   2      160.25      167.29     24.60 o
  -7   0   2     5539.77     5796.41     82.40 o
  -6   0   2      514.62      442.73     25.87 o
  -5   0   2     1666.57     1552.31     36.20 o
  -4   0   2     1660.18     1768.61     34.56 o
  -3   0   2     7587.44     7187.96     63.18 o
  -2   0   2      664.30      654.97     20.42 o
  -1   0   2        0.06        1.88      3.58 o
   0   0   2      166.17      154.79      4.26 o
   1   0   2      119.29      117.39      4.33 o
   2   0   2    15091.72    14866.33    100.30 o
   3   0   2      823.44      757.30     18.93 o
   4   0   2      114.41       82.12     13.11 o
   5   0   2       93.61       86.26     14.91 o
   6   0   2        0.56       -9.49     13.05 o
   7   0   2      513.28      517.21     26.61 o
   8   0   2      299.40      294.45     30.95 o
   9   0   2      647.03      615.26     40.89 o
  10   0   2        7.08       46.06     29.76 o
  11   0   2       48.89       45.02     50.13 o
  12   0   2        2.62       61.57     53.54 o
 -12   1   2        9.97      -19.23     46.48 o
 -11   1   2       15.53       -9.59     22.51 o
 -10   1   2        0.08      -16.49     16.49 o
  -9   1   2       39.43       53.63     18.24 o
  -8   1   2      225.71      260.58     21.28 o
  -7   1   2       22.24       18.55     10.69 o
  -6   1   2       13.29        6.21      8.65 o
  -5   1   2     3378.33     3588.57     58.66 o
  -4   1   2      112.93      117.03      9.00 o
  -3   1   2     3199.12     3137.16     27.97 o
  -2   1   2     1744.39     1699.92     16.54 o
  -1   1   2     9347.61     8844.09     38.71 o
   0   1   2      482.27      462.55      5.91 o
   1   1   2     2214.58     2113.28     17.83 o
   2   1   2       76.58       68.96      5.74 o
   3   1   2     7818.88     7731.18     44.51 o
   4   1   2       10.39       16.70      5.72 o
   5   1   2        6.79       10.30      8.13 o
   6   1   2      192.56      194.07     18.44 o
   7   1   2        7.01        1.60     10.81 o
   8   1   2       80.88       54.19     14.57 o
   9   1   2       74.30       80.52     18.47 o
  10   1   2       49.79       31.44     17.88 o
  11   1   2        1.41       -3.53     20.65 o
  12   1   2        1.30        8.83     25.80 o
 -12   2   2       11.21        0.88     23.25 o
 -11   2   2       29.55       -4.51     25.09 o
 -10   2   2       91.34       77.84     25.00 o
  -9   2   2      113.99      108.50     19.32 o
  -8   2   2      154.76      156.82     19.28 o
  -7   2   2      444.63      409.71     22.79 o
  -6   2   2       24.15       18.19      9.41 o
  -5   2   2      490.04      500.08     15.88 o
  -4   2   2      767.91      788.52     13.95 o
  -3   2   2      166.93      155.68      7.53 o
  -2   2   2     2990.67     2946.21     20.34 o
  -1   2   2      217.84      216.82      5.86 o
   0   2   2     9277.84     9184.26     53.02 o
   1   2   2     2131.27     2046.55     31.12 o
   2   2   2      162.29      162.06      8.19 o
   3   2   2     5834.12     5865.75     62.69 o
   4   2   2     3237.25     3299.86     30.40 o
   5   2   2     2022.55     2034.08     27.03 o
   6   2   2       80.51       64.31     10.52 o
   7   2   2     1354.85     1422.79     33.64 o
   8   2   2      658.29      619.79     26.90 o
   9   2   2      104.71      120.85     16.89 o
  10   2   2        0.19      -21.06     25.09 o
  11   2   2       37.42       37.24     17.96 o
 -11   3   2       26.07        6.09     18.01 o
 -10   3   2       56.45       55.70     30.87 o
  -9   3   2        0.27        6.51     14.32 o
  -8   3   2      140.41      147.81     16.77 o
  -7   3   2      551.15      575.60     28.08 o
  -6   3   2      250.66      238.00     12.10 o
  -5   3   2       10.86        3.43      7.06 o
  -4   3   2       15.78        5.83      8.62 o
  -3   3   2      802.34      813.85     18.11 o
  -2   3   2     1444.08     1493.50     19.39 o
  -1   3   2       72.24       68.25      5.30 o
   0   3   2     1510.68     1481.86     16.44 o
   1   3   2       36.44       40.59      6.75 o
   2   3   2      476.90      453.84     13.91 o
   3   3   2     1033.81     1036.03     20.57 o
   4   3   2      735.75      691.24     20.95 o
   5   3   2     1058.92     1053.41     29.26 o
   6   3   2       18.17        6.10     11.58 o
   7   3   2       45.88       35.34     15.74 o
   8   3   2      166.49      137.99     36.75 o
   9   3   2      179.93      170.71     33.58 o
  10   3   2        8.76        7.30     13.88 o
  11   3   2        1.34       -3.73     13.90 o
 -11   4   2        0.29       13.38     34.80 o
 -10   4   2        1.44       29.45     32.12 o
  -9   4   2        3.32       11.44     30.91 o
  -8   4   2      168.29      155.26     36.99 o
  -7   4   2      229.41      250.40     29.07 o
  -6   4   2      527.58      515.41     25.04 o
  -5   4   2        0.02       13.44      9.86 o
  -4   4   2       58.22       65.31      9.01 o
  -3   4   2        0.03       -1.75      6.52 o
  -2   4   2      758.32      845.30     16.60 o
  -1   4   2      734.21      776.13     13.79 o
   0   4   2      194.54      196.31      7.74 o
   1   4   2      119.45      130.93      7.89 o
   2   4   2       70.10       81.03      9.36 o
   3   4   2        4.21        4.85      9.97 o
   4   4   2      341.10      364.48     18.42 o
   5   4   2      135.10      124.66     13.55 o
   6   4   2      654.72      695.30     30.23 o
   7   4   2       12.18       13.37     13.57 o
   8   4   2       85.89       75.59     16.54 o
   9   4   2       38.27       42.84     21.78 o
  10   4   2       76.54       74.59     25.75 o
  11   4   2       11.00       28.36     26.46 o
 -10   5   2       10.39       -2.43     32.61 o
  -9   5   2       95.10       96.61     37.48 o
  -8   5   2       26.73       11.70     19.58 o
  -7   5   2      214.33      182.02     19.04 o
  -6   5   2      157.19      169.07     15.87 o
  -5   5   2       96.13       68.96     11.81 o
  -4   5   2      604.14      583.80     17.40 o
  -3   5   2      824.44      895.62     18.14 o
  -2   5   2      269.32      280.42     14.07 o
  -1   5   2        9.70       12.88      7.11 o
   0   5   2      240.97      240.27     12.78 o
   1   5   2      810.71      803.04     15.69 o
   2   5   2      467.49      468.85     18.25 o
   3   5   2      400.00      361.88     18.32 o
   4   5   2      151.22      137.26     17.06 o
   5   5   2      234.01      238.06     15.46 o
   6   5   2      347.21      307.89     16.76 o
   7   5   2        8.48       31.39     13.87 o
   8   5   2        1.89      -18.08     20.52 o
   9   5   2       10.18       -5.05     19.26 o
  10   5   2        0.06      -22.88     22.88 o
  -9   6   2        3.31        9.25     28.47 o
  -8   6   2       60.73       70.69     27.68 o
  -7   6   2       27.15       10.97     13.94 o
  -6   6   2      333.54      284.73     19.06 o
  -5   6   2       61.59       52.28     12.11 o
  -4   6   2       88.46       80.78     12.01 o
  -3   6   2      555.81      549.88     16.06 o
  -2   6   2       58.12       63.62      9.20 o
  -1   6   2      111.98      112.74     10.98 o
   0   6   2      108.45      129.54     13.21 o
   1   6   2      186.53      195.21     11.06 o
   2   6   2       12.88       17.96      9.90 o
   3   6   2      178.43      187.84     17.87 o
   4   6   2        7.21       -7.57     17.70 o
   5   6   2       25.30        7.47     16.19 o
   6   6   2       30.99        6.85     16.53 o
   7   6   2       39.42       51.80     11.48 o
   8   6   2        0.63        4.42     12.97 o
   9   6   2        1.96      -14.17     14.17 o
  -8   7   2        5.20        0.78     27.41 o
  -7   7   2       15.47       -0.41     13.70 o
  -6   7   2       10.20       -0.39     15.54 o
  -5   7   2        2.08       27.00     13.19 o
  -4   7   2        0.49        0.00      7.95 o
  -3   7   2       13.41       13.46      8.27 o
  -2   7   2        3.00       16.64     10.31 o
  -1   7   2      275.24      258.21     18.27 o
   0   7   2      707.39      716.08     25.41 o
   1   7   2       76.28       63.88     13.72 o
   2   7   2       39.09       41.57     13.23 o
   3   7   2        0.36        5.24     12.47 o
   4   7   2       31.93       36.11     15.46 o
   5   7   2       13.53       21.07     15.33 o
   6   7   2       55.29       64.62     30.32 o
   7   7   2        7.73        6.19     46.24 o
  -6   8   2        3.75      -14.10     14.10 o
  -5   8   2       13.34       14.76     13.78 o
  -4   8   2        6.94        4.77      9.72 o
  -3   8   2       54.28       70.69     14.84 o
  -2   8   2       37.60       31.00     14.95 o
  -1   8   2       37.08       11.51     19.99 o
   0   8   2        1.57       10.32     14.54 o
   1   8   2      217.07      243.65     20.60 o
   2   8   2       37.22       17.89     17.72 o
   3   8   2        6.18       14.15     10.30 o
   4   8   2       15.05       -8.28     16.40 o
   5   8   2        0.46      -18.68     18.68 o
  -2   9   2       22.43       65.53     17.51 o
  -1   9   2       27.02        7.66     20.96 o
   0   9   2      110.20       97.55     23.68 o
   1   9   2        2.81       48.79     15.54 o
   2   9   2        0.19      -11.76     20.75 o
 -12   1   3       54.60       57.19     51.59 o
 -11   1   3       51.44       60.35     48.43 o
 -10   1   3      157.97      150.41     22.62 o
  -9   1   3      258.55      297.30     24.40 o
  -8   1   3        0.02       17.03     14.85 o
  -7   1   3       24.88       25.80     10.68 o
  -6   1   3       50.03       39.33      9.76 o
  -5   1   3     2829.51     2686.84     34.52 o
  -4   1   3     2573.83     2662.92     31.30 o
  -3   1   3     2160.60     2076.09     22.90 o
  -2   1   3      516.70      513.08     10.32 o
  -1   1   3      568.04      587.42      8.45 o
   0   1   3     1969.67     1951.24     13.66 o
   1   1   3     5300.32     4973.01     28.95 o
   2   1   3    22556.76    22159.72     95.15 o
   3   1   3      331.76      319.97      9.12 o
   4   1   3      414.23      472.03     11.16 o
   5   1   3      346.90      370.44     13.37 o
   6   1   3      233.69      266.38     13.41 o
   7   1   3        8.12        7.51     10.40 o
   8   1   3      743.49      772.48     24.24 o
   9   1   3       51.14       45.15     31.61 o
  10   1   3       81.51      126.93     20.76 o
  11   1   3      191.61      198.01     24.61 o
  12   1   3        0.78       -8.58     24.12 o
 -12   2   3        8.50       -2.77     23.06 o
 -11   2   3       12.94       14.59     18.23 o
 -10   2   3        1.84       -8.22     16.69 o
  -9   2   3      162.20      127.82     20.68 o
  -8   2   3       33.25       20.19     17.04 o
  -7   2   3      154.48      155.14     14.79 o
  -6   2   3      103.90      124.85     12.67 o
  -5   2   3      359.92      367.84     14.38 o
  -4   2   3       19.78       37.81      7.44 o
  -3   2   3        0.01       -4.84      4.84 o
  -2   2   3     2959.09     2869.85     20.02 o
  -1   2   3     1879.82     1796.89     13.98 o
   0   2   3    13380.36    13494.42     76.12 o
   1   2   3     1147.03     1141.12     13.56 o
   2   2   3        0.31       -0.18      4.99 o
   3   2   3     5233.16     5423.45     39.29 o
   4   2   3     2521.61     2560.16     24.31 o
   5   2   3       35.80       33.63      7.03 o
   6   2   3       81.54       78.22      9.32 o
   7   2   3        0.95       11.38     11.59 o
   8   2   3       12.52       15.62     15.21 o
   9   2   3       88.41      125.49     25.01 o
  10   2   3        9.39       -8.64     20.39 o
  11   2   3       85.68       88.15     19.80 o
 -11   3   3       29.51       17.58     38.10 o
 -10   3   3        1.59       13.38     16.00 o
  -9   3   3        7.97       12.77     14.89 o
  -8   3   3       49.23       40.29     15.04 o
  -7   3   3       24.39       31.35     12.78 o
  -6   3   3       57.71       46.58     10.32 o
  -5   3   3      637.85      600.13     14.85 o
  -4   3   3      289.96      270.34      9.39 o
  -3   3   3      743.17      694.53     11.90 o
  -2   3   3     2941.26     2919.03     21.42 o
  -1   3   3      931.91      966.40     12.75 o
   0   3   3       19.41       16.56      6.40 o
   1   3   3      888.16      940.48     20.71 o
   2   3   3      446.76      461.93     16.45 o
   3   3   3      655.99      733.49     13.91 o
   4   3   3        0.19        1.35      7.40 o
   5   3   3     1140.86     1084.05     21.58 o
   6   3   3       87.49       92.06     13.24 o
   7   3   3      551.09      462.31     26.03 o
   8   3   3        3.60        1.07     18.91 o
   9   3   3       41.27       52.04     23.06 o
  10   3   3       29.13       16.65     33.22 o
  11   3   3       83.08       86.88     42.10 o
 -11   4   3       14.98      -17.77     37.48 o
 -10   4   3      158.41      116.08     41.61 o
  -9   4   3        2.18       18.98     31.64 o
  -8   4   3      197.44      200.04     40.88 o
  -7   4   3      667.82      680.72     37.05 o
  -6   4   3      808.51      837.33     29.13 o
  -5   4   3      228.08      210.92     14.97 o
  -4   4   3       13.11       15.30      8.08 o
  -3   4   3       90.89      103.44     10.03 o
  -2   4   3      191.12      198.35      9.51 o
  -1   4   3       71.34       74.67      5.33 o
   0   4   3      807.98      820.45     17.45 o
   1   4   3        0.07        8.18      7.13 o
   2   4   3     1133.93     1085.38     25.77 o
   3   4   3        0.13       -3.85     18.19 o
   4   4   3      339.48      308.23     12.41 o
   5   4   3      246.91      271.24     18.74 o
   6   4   3      352.08      333.10     19.05 o
   7   4   3      460.48      450.68     22.81 o
   8   4   3       73.52       48.71     15.50 o
   9   4   3       51.59       66.62     24.09 o
  10   4   3      119.01       39.74     24.46 o
 -10   5   3        8.72        8.03     32.12 o
  -9   5   3       12.44       -6.33     29.20 o
  -8   5   3      198.22      199.77     28.96 o
  -7   5   3      159.02      154.24     18.24 o
  -6   5   3       42.88       31.74     12.62 o
  -5   5   3      167.43      169.22     14.64 o
  -4   5   3        0.38       -5.74      8.15 o
  -3   5   3       59.04       55.25      8.91 o
  -2   5   3       39.14       48.86      7.92 o
  -1   5   3      236.80      231.15     23.24 o
   0   5   3       27.03       33.91      7.91 o
   1   5   3        1.42       -7.19      7.19 o
   2   5   3        0.19        0.86     10.46 o
   3   5   3       38.69       30.27     14.11 o
   4   5   3        3.80       -1.93     12.85 o
   5   5   3        1.95       21.33     16.12 o
   6   5   3        4.51        5.44      9.91 o
   7   5   3      123.78      123.62     15.24 o
   8   5   3        4.42       -1.01     14.01 o
   9   5   3        3.03       -8.41     19.36 o
  10   5   3        6.01       18.39     25.19 o
  -9   6   3       58.49       19.23     28.47 o
  -8   6   3       26.63       23.94     42.47 o
  -7   6   3        0.06        7.28     12.84 o
  -6   6   3        0.05        4.05     11.18 o
  -5   6   3       85.15       95.59     13.30 o
  -4   6   3        3.35        9.23      8.46 o
  -3   6   3      498.57      463.19     18.82 o
  -2   6   3      334.17      348.59     17.47 o
  -1   6   3       40.21       34.32     10.81 o
   0   6   3       79.84       76.90     12.86 o
   1   6   3       36.81       17.14      8.79 o
   2   6   3      349.48      348.06     20.20 o
   3   6   3       71.15       68.37     14.07 o
   4   6   3      176.58      161.46     18.15 o
   5   6   3       20.03       13.09     15.42 o
   6   6   3       27.73       37.23     18.67 o
   7   6   3       19.05       42.53     19.87 o
   8   6   3        2.38       14.41     13.06 o
   9   6   3       22.85       16.06     15.54 o
  -8   7   3       15.55       26.73     17.30 o
  -7   7   3        0.41       -9.59     13.48 o
  -6   7   3        3.47        6.46     11.30 o
  -5   7   3       22.58       19.73     11.26 o
  -4   7   3        2.55        0.33      8.28 o
  -3   7   3       17.71       24.05      8.34 o
  -2   7   3        0.01       12.67     12.41 o
  -1   7   3      544.79      547.13     17.93 o
   0   7   3       67.85       86.27     13.68 o
   1   7   3      154.49      157.97     20.45 o
   2   7   3      269.34      213.31     17.55 o
   3   7   3        0.65        8.06     18.02 o
   4   7   3        1.11       -6.21     13.79 o
   5   7   3       81.91       84.39     18.25 o
   6   7   3       96.25       75.65     34.56 o
   7   7   3       40.69       43.72     35.17 o
  -6   8   3       20.70       30.30     15.75 o
  -5   8   3       16.22       15.26     13.35 o
  -4   8   3       47.32       46.62      9.60 o
  -3   8   3       97.02      103.40     16.93 o
  -2   8   3       35.79       31.46     14.48 o
  -1   8   3       49.79       78.63     21.88 o
   0   8   3        8.58       16.92     15.03 o
   1   8   3      261.09      283.35     21.39 o
   2   8   3       62.09       70.81     30.79 o
   3   8   3       53.67       62.80     13.92 o
   4   8   3       16.78       20.07     21.08 o
   5   8   3        3.84        0.36     15.28 o
  -2   9   3       37.93       38.10     16.16 o
  -1   9   3       51.49       88.99     24.18 o
   0   9   3        0.22        6.18     18.82 o
   1   9   3       72.42      103.34     21.38 o
   2   9   3      180.67      198.20     30.76 o
 -12   0   4      115.32      193.71     65.46 o
 -11   0   4      102.56       80.80     54.27 o
 -10   0   4      392.32      322.94     65.46 o
  -9   0   4      162.69      231.59     60.60 o
  -8   0   4        3.69       40.88     20.68 o
  -7   0   4      999.88     1029.09     48.05 o
  -6   0   4     1469.68     1565.37     40.70 o
  -5   0   4       21.48       -0.62     10.91 o
  -4   0   4      174.05      168.07     12.40 o
  -3   0   4     4979.58     4814.35     45.58 o
  -2   0   4        0.23       11.03      7.26 o
  -1   0   4     2338.00     2268.42     25.08 o
   0   0   4     5598.05     5336.79     43.70 o
   1   0   4        0.74        7.82      6.07 o
   2   0   4     4093.30     4178.26     39.86 o
   3   0   4      762.20      688.54     19.55 o
   4   0   4     1614.34     1549.99     29.50 o
   5   0   4      261.97      283.82     17.62 o
   6   0   4      346.19      348.69     20.91 o
   7   0   4      117.06      100.76     17.79 o
   8   0   4      285.24      256.54     23.28 o
   9   0   4       53.87       57.24     20.75 o
  10   0   4        4.74      -39.18     39.18 o
  11   0   4       60.22      114.87     49.65 o
  12   0   4       14.64       21.42     51.59 o
 -12   1   4       24.03       40.88     52.57 o
 -11   1   4        3.76      -34.31     41.61 o
 -10   1   4      124.91      164.22     27.14 o
  -9   1   4        5.86       16.52     18.05 o
  -8   1   4       17.98      -11.05     14.80 o
  -7   1   4       18.45       14.19     10.77 o
  -6   1   4      165.31      168.24     12.83 o
  -5   1   4      218.76      249.62     13.16 o
  -4   1   4     5540.97     5618.80     45.02 o
  -3   1   4        4.88       -3.74      5.47 o
  -2   1   4       19.16       28.40      5.40 o
  -1   1   4     9566.26     9237.76     42.10 o
   0   1   4     4245.45     4081.66     29.88 o
   1   1   4     1954.96     1787.73     17.25 o
   2   1   4        7.66        2.38      4.68 o
   3   1   4      484.05      552.26     13.45 o
   4   1   4       35.02       43.61      6.32 o
   5   1   4      183.69      189.14      9.92 o
   6   1   4       92.94      113.38     11.30 o
   7   1   4        0.66       10.31     10.20 o
   8   1   4      132.35      146.43     20.22 o
   9   1   4       43.40       61.54     18.35 o
  10   1   4       22.27       -4.53     30.15 o
  11   1   4       39.69       50.41     19.65 o
 -12   2   4       75.99       58.69     26.60 o
 -11   2   4       18.20       -3.97     17.28 o
 -10   2   4       31.26       49.53     19.56 o
  -9   2   4      209.58      243.81     24.78 o
  -8   2   4      122.39      145.96     21.33 o
  -7   2   4       51.95       49.20     12.07 o
  -6   2   4      162.78      182.67     15.91 o
  -5   2   4      242.91      254.87     12.55 o
  -4   2   4     1217.41     1391.11     20.05 o
  -3   2   4     1721.37     1648.58     19.51 o
  -2   2   4     3952.53     3958.08     25.22 o
  -1   2   4     1732.92     1663.13     14.80 o
   0   2   4    24155.36    24053.77    101.77 o
   1   2   4     1400.82     1343.62     16.35 o
   2   2   4      151.03      131.86      7.55 o
   3   2   4      131.64      134.67      8.92 o
   4   2   4      168.27      158.99      8.61 o
   5   2   4      974.71      925.17     21.54 o
   6   2   4       22.30        8.73      7.76 o
   7   2   4       70.29       53.55     16.92 o
   8   2   4      172.67      176.65     16.47 o
   9   2   4        2.76       10.10     13.71 o
  10   2   4      122.21      144.81     20.41 o
  11   2   4        0.65       -3.41     15.81 o
 -11   3   4        1.22       23.66     17.96 o
 -10   3   4        0.00        3.82     16.21 o
  -9   3   4       47.70       56.94     17.08 o
  -8   3   4      186.45      168.69     19.06 o
  -7   3   4       86.93      106.94     14.66 o
  -6   3   4      291.87      298.42     15.15 o
  -5   3   4      503.50      487.95     16.24 o
  -4   3   4      125.25      133.55      8.38 o
  -3   3   4      525.15      551.16     10.86 o
  -2   3   4       28.75       17.39      5.39 o
  -1   3   4      251.82      304.47      9.70 o
   0   3   4     1746.48     1730.84     20.73 o
   1   3   4     2752.38     2860.38     25.00 o
   2   3   4     2669.13     2767.52     24.69 o
   3   3   4      428.39      482.55     13.87 o
   4   3   4      103.86       94.02     13.18 o
   5   3   4     1900.87     1944.67     28.32 o
   6   3   4      411.00      404.83     21.05 o
   7   3   4       78.73       71.98     16.01 o
   8   3   4       11.13       19.57     20.02 o
   9   3   4      558.47      492.81     38.89 o
  10   3   4       17.39       -5.13     23.36 o
  11   3   4        0.36       -7.30     36.50 o
 -11   4   4        2.25      -28.72     35.53 o
 -10   4   4        5.46      -24.82     29.45 o
  -9   4   4       75.53       47.70     32.12 o
  -8   4   4      138.79      107.48     29.07 o
  -7   4   4      610.39      627.67     38.08 o
  -6   4   4      280.27      280.47     22.10 o
  -5   4   4       15.92       -1.53      8.93 o
  -4   4   4      159.44      163.07     11.50 o
  -3   4   4      104.15      116.75      9.44 o
  -2   4   4     1433.70     1442.48     17.14 o
  -1   4   4      166.58      172.08      8.30 o
   0   4   4      472.37      458.99     13.72 o
   1   4   4      162.87      191.81      9.97 o
   2   4   4      108.30      121.41     12.43 o
   3   4   4       70.21       63.81     12.01 o
   4   4   4       87.13       80.40     11.21 o
   5   4   4       98.08       64.79     11.75 o
   6   4   4       44.29       44.19     12.43 o
   7   4   4      224.67      210.46     19.57 o
   8   4   4       35.27       30.99     15.41 o
   9   4   4        0.51      -14.23     20.11 o
  10   4   4       27.77       -1.55     22.17 o
 -10   5   4        0.12        9.49     32.61 o
  -9   5   4       16.80      -25.80     25.80 o
  -8   5   4        1.79        8.60     17.93 o
  -7   5   4      420.97      393.23     30.12 o
  -6   5   4      298.72      291.12     22.81 o
  -5   5   4      164.72      174.75     14.53 o
  -4   5   4      487.36      515.37     17.26 o
  -3   5   4      494.25      509.53     15.83 o
  -2   5   4      913.23      916.14     17.04 o
  -1   5   4       47.85       56.84     11.69 o
   0   5   4      238.68      227.28     11.64 o
   1   5   4       22.10       14.09      8.62 o
   2   5   4       38.80       41.18     11.77 o
   3   5   4        1.18      -12.40     12.40 o
   4   5   4       16.74        7.67     13.34 o
   5   5   4      109.14      110.59     19.21 o
   6   5   4      427.93      371.12     18.08 o
   7   5   4       46.19       39.89     12.88 o
   8   5   4      129.79      145.58     31.79 o
   9   5   4       38.55       45.85     17.24 o
  10   5   4        9.42       34.40     32.25 o
  -9   6   4        5.03       -2.19     31.39 o
  -8   6   4       32.64       38.77     19.15 o
  -7   6   4       68.83      103.79     29.82 o
  -6   6   4        2.28       17.31     11.76 o
  -5   6   4        0.02        6.36      9.31 o
  -4   6   4       42.02       37.18      9.16 o
  -3   6   4      816.24      793.84     18.34 o
  -2   6   4       61.81       49.37     11.40 o
  -1   6   4      148.62      140.39     11.28 o
   0   6   4       83.02       95.36     13.81 o
   1   6   4        2.86        5.93      8.88 o
   2   6   4        2.40        2.76     11.57 o
   3   6   4        0.07       34.37     13.69 o
   4   6   4       25.76       21.38     15.71 o
   5   6   4       20.42       40.61     16.70 o
   6   6   4        2.60        3.17     17.25 o
   7   6   4        3.89       19.50     19.37 o
   8   6   4       16.89       25.57     12.95 o
  -7   7   4       60.63       60.24     14.75 o
  -6   7   4        2.15       16.95     11.87 o
  -5   7   4       84.52       85.37     14.87 o
  -4   7   4        0.25        0.49      8.37 o
  -3   7   4       69.48       87.56     13.40 o
  -2   7   4       49.59       61.86     11.98 o
  -1   7   4      202.98      205.74     14.40 o
   0   7   4      495.71      515.43     22.34 o
   1   7   4       13.79       10.36     17.02 o
   2   7   4       98.94       99.51     14.04 o
   3   7   4        9.66       15.59     13.42 o
   4   7   4        6.49       -9.37     24.75 o
   5   7   4       16.33        8.05     17.61 o
   6   7   4       37.12       54.19     21.57 o
   7   7   4        8.41      -18.08     18.08 o
  -5   8   4        0.02        9.17     10.74 o
  -4   8   4       22.23       33.47     17.01 o
  -3   8   4       64.05       92.45     14.19 o
  -2   8   4        9.28       22.21     12.67 o
  -1   8   4        2.74       -1.41     15.37 o
   0   8   4        3.17      -14.02     14.02 o
   1   8   4        4.45        8.97     13.33 o
   2   8   4        8.42       -6.83     17.69 o
   3   8   4        5.00      -10.05     12.39 o
   4   8   4       34.04       57.30     19.82 o
   5   8   4       23.06       16.94     16.60 o
  -1   9   4       16.56       29.54     21.85 o
   0   9   4        4.59       11.39     15.88 o
   1   9   4        0.52       -9.25     24.58 o
 -12   1   5        0.66      -43.80     43.80 o
 -11   1   5       11.71       59.38     47.70 o
 -10   1   5       99.71       60.97     21.46 o
  -9   1   5      160.82      159.32     41.67 o
  -8   1   5       55.99       74.76     16.86 o
  -7   1   5       99.67       98.64     12.98 o
  -6   1   5        4.20       14.64      9.64 o
  -5   1   5     6052.20     6111.12     52.00 o
  -4   1   5     4049.93     4054.47     36.10 o
  -3   1   5     3809.13     3650.82     28.07 o
  -2   1   5     5463.81     5383.13     30.24 o
  -1   1   5     5763.25     5687.76     28.35 o
   0   1   5     1843.60     1676.14     16.24 o
   1   1   5     2447.08     2431.57     16.94 o
   2   1   5       51.50       36.33      4.62 o
   3   1   5      148.35      151.68      7.27 o
   4   1   5     5248.16     5259.94     35.01 o
   5   1   5       96.47      101.63      8.57 o
   6   1   5      204.26      217.70     13.36 o
   7   1   5     1451.91     1464.39     34.48 o
   8   1   5        0.12        2.98     17.99 o
   9   1   5      124.85      114.70     19.52 o
  10   1   5       38.22       31.23     17.63 o
  11   1   5        3.74       34.57     30.63 o
 -12   2   5        2.72       23.47     24.98 o
 -11   2   5       15.34       18.16     19.90 o
 -10   2   5       35.99       53.19     19.70 o
  -9   2   5       60.93       10.07     21.32 o
  -8   2   5       43.62       21.80     15.99 o
  -7   2   5       13.13       31.48     13.36 o
  -6   2   5       63.68       78.64     15.49 o
  -5   2   5        2.21       10.46      8.24 o
  -4   2   5      160.72      149.35     10.26 o
  -3   2   5     2507.65     2576.56     24.11 o
  -2   2   5      443.33      426.16      9.11 o
  -1   2   5      119.10      103.83      5.33 o
   0   2   5    10517.27    10326.88     47.96 o
   1   2   5      850.79      851.37     18.59 o
   2   2   5     3616.99     3611.44     27.99 o
   3   2   5      372.30      377.44     16.16 o
   4   2   5      987.76     1074.78     18.45 o
   5   2   5     1126.07     1180.31     18.32 o
   6   2   5      177.00      200.56     11.77 o
   7   2   5      729.17      695.34     22.57 o
   8   2   5      122.95      137.00     15.19 o
   9   2   5        0.52       -9.60     13.06 o
  10   2   5       40.08       28.62     18.32 o
  11   2   5      181.55      181.32     22.20 o
 -11   3   5       41.63       12.05     20.22 o
 -10   3   5       33.76       48.04     17.87 o
  -9   3   5        0.03      -15.24     15.24 o
  -8   3   5        0.03       10.59     13.93 o
  -7   3   5      124.26      119.52     15.68 o
  -6   3   5      562.35      583.51     21.57 o
  -5   3   5       11.31        3.35      8.83 o
  -4   3   5       12.52        6.67      6.41 o
  -3   3   5       78.50       83.49      8.38 o
  -2   3   5     2505.07     2529.89     22.35 o
  -1   3   5      938.87      928.53     11.00 o
   0   3   5       86.76       91.43      7.63 o
   1   3   5      951.41      998.75     17.56 o
   2   3   5     1559.86     1562.28     28.18 o
   3   3   5        8.18       16.70      6.98 o
   4   3   5      555.74      573.88     15.61 o
   5   3   5      173.42      182.26     14.56 o
   6   3   5     1156.49     1122.99     30.20 o
   7   3   5      464.63      479.80     27.25 o
   8   3   5       71.84       75.34     22.31 o
   9   3   5       42.02       44.99     23.83 o
  10   3   5       44.38        2.46     22.80 o
  11   3   5       17.65      -18.74     36.26 o
 -11   4   5       44.19      -18.98     32.37 o
 -10   4   5       23.76       40.94     18.86 o
  -9   4   5        1.23        4.89     16.83 o
  -8   4   5       69.39       54.44     15.65 o
  -7   4   5        0.08      -12.43     12.43 o
  -6   4   5      316.05      287.61     15.47 o
  -5   4   5       37.64       39.55      8.04 o
  -4   4   5      207.09      200.78     12.79 o
  -3   4   5      186.89      179.41      8.96 o
  -2   4   5      216.82      248.62     12.47 o
  -1   4   5      395.80      397.98      9.59 o
   0   4   5       19.02       23.50      7.83 o
   1   4   5        0.29       -6.58      6.58 o
   2   4   5      302.95      279.86     13.23 o
   3   4   5      486.67      523.07     21.93 o
   4   4   5      643.48      653.44     19.55 o
   5   4   5      144.65      156.78     13.51 o
   6   4   5       35.42       17.33     16.90 o
   7   4   5       12.84       18.67     13.78 o
   8   4   5      356.17      350.26     25.19 o
   9   4   5       55.29      115.42     43.68 o
  10   4   5        0.83        1.56     22.63 o
 -10   5   5       18.10       -1.70     34.07 o
  -9   5   5        5.98       29.93     30.91 o
  -8   5   5       81.82       65.44     20.96 o
  -7   5   5      314.70      310.48     28.30 o
  -6   5   5       69.60       71.15     14.83 o
  -5   5   5      303.48      310.36     15.90 o
  -4   5   5       26.53       36.68     10.09 o
  -3   5   5       35.83       32.49      9.87 o
  -2   5   5       63.16       47.15      7.84 o
  -1   5   5       60.03       69.70      8.73 o
   0   5   5       25.07       16.74      9.08 o
   1   5   5       75.28       93.33      9.20 o
   2   5   5        0.54      -12.21     12.21 o
   3   5   5       49.74       52.37     14.71 o
   4   5   5       35.28       28.23     16.21 o
   5   5   5      232.81      211.70     24.66 o
   6   5   5       75.19       90.91     16.05 o
   7   5   5        0.17        4.98     13.05 o
   8   5   5       13.32       13.13     14.66 o
   9   5   5       37.74        1.06     27.34 o
  -9   6   5       81.61      167.68     42.10 o
  -8   6   5       12.04        5.86     18.56 o
  -7   6   5      180.28      210.08     25.79 o
  -6   6   5       35.45       51.53     13.74 o
  -5   6   5       58.18       68.73     11.71 o
  -4   6   5      156.03      174.71     12.41 o
  -3   6   5      221.66      261.72     12.93 o
  -2   6   5        0.28       -9.71      9.71 o
  -1   6   5      515.81      518.29     16.51 o
   0   6   5      454.57      459.43     17.49 o
   1   6   5      953.49      977.31     23.59 o
   2   6   5      470.64      458.54     21.62 o
   3   6   5       44.27       23.50     13.89 o
   4   6   5       27.52       19.49     15.77 o
   5   6   5        0.09       -3.05     18.61 o
   6   6   5       12.96       24.94     19.06 o
   7   6   5        0.56      -16.71     16.71 o
   8   6   5       51.69       75.16     14.26 o
  -7   7   5       15.73       26.86     14.10 o
  -6   7   5       24.49        8.46     13.49 o
  -5   7   5        5.94        6.39      9.92 o
  -4   7   5       21.94       -1.80      8.48 o
  -3   7   5        0.01        2.91     10.66 o
  -2   7   5        4.14        1.30     10.05 o
  -1   7   5      122.84      112.95     14.95 o
   0   7   5       15.53        8.60     12.01 o
   1   7   5       30.16       16.51     10.29 o
   2   7   5       65.66       68.94     13.54 o
   3   7   5        5.47        0.47     14.66 o
   4   7   5        0.08      -14.07     14.07 o
   5   7   5        0.14      -16.36     20.72 o
   6   7   5      192.88      203.17     28.99 o
   7   7   5       41.32        6.44     20.25 o
  -5   8   5       26.86       39.91     10.50 o
  -4   8   5        0.61       11.20     15.95 o
  -3   8   5        3.15       16.73     11.92 o
  -2   8   5       29.97       15.37     12.23 o
  -1   8   5      136.55      136.47     17.22 o
   0   8   5        6.01      -11.93     11.93 o
   1   8   5       61.97       48.42     17.09 o
   2   8   5      227.60      239.86     16.25 o
   3   8   5       53.40       37.12     14.24 o
   4   8   5       15.52       22.06     15.96 o
   5   8   5        0.04      -15.35     15.35 o
  -1   9   5       31.47       43.65     22.35 o
   0   9   5        0.55       17.41     13.30 o
 -11   0   6       23.26       77.63     55.00 o
 -10   0   6       31.43       49.16     50.86 o
  -9   0   6        8.88       15.33     40.15 o
  -8   0   6      142.69      134.74     32.68 o
  -7   0   6      166.01      211.84     25.22 o
  -6   0   6        0.21       -0.89     12.99 o
  -5   0   6      583.66      676.71     23.16 o
  -4   0   6     1545.97     1535.68     27.91 o
  -3   0   6     1751.60     1641.06     27.22 o
  -2   0   6     4906.84     4737.24     45.78 o
  -1   0   6    14230.79    13626.99     90.43 o
   0   0   6      145.00      137.75      9.06 o
   1   0   6     1744.93     1811.13     23.30 o
   2   0   6       18.23       19.77      6.97 o
   3   0   6     2042.50     2122.62     26.54 o
   4   0   6      716.10      673.09     22.79 o
   5   0   6       50.76       57.20     13.06 o
   6   0   6      959.13     1032.35     37.44 o
   7   0   6     1900.61     1832.69     51.21 o
   8   0   6     1189.28     1247.46     43.45 o
   9   0   6      200.42      318.25     29.24 o
  10   0   6      433.00      571.90     67.17 o
  11   0   6       46.69       96.61     46.00 o
 -12   1   6        1.06       42.59     51.59 o
 -11   1   6       13.36      -24.82     44.78 o
 -10   1   6       18.40      -26.89     26.89 o
  -9   1   6       39.60       47.18     18.48 o
  -8   1   6        0.37       -1.29     18.55 o
  -7   1   6      169.89      157.76     17.60 o
  -6   1   6      176.83      165.00     13.47 o
  -5   1   6      654.85      681.71     17.57 o
  -4   1   6      154.05      152.79      8.99 o
  -3   1   6       11.48       11.26      5.25 o
  -2   1   6      491.70      489.04     11.54 o
  -1   1   6      822.20      788.82     10.95 o
   0   1   6       41.32       41.45      5.74 o
   1   1   6     3607.20     3431.22     24.05 o
   2   1   6      100.19      107.25      6.95 o
   3   1   6     4331.86     4348.44     29.92 o
   4   1   6       10.81        7.97      6.03 o
   5   1   6      209.30      228.02     10.95 o
   6   1   6        8.76       13.68      9.58 o
   7   1   6      202.46      217.02     16.52 o
   8   1   6      684.63      656.24     39.49 o
   9   1   6       16.68       13.05     15.45 o
  10   1   6        1.39        4.70     16.27 o
  11   1   6       12.84        8.16     17.84 o
 -11   2   6        1.68        4.51     19.37 o
 -10   2   6        4.20       30.60     21.70 o
  -9   2   6        0.31      -16.27     16.27 o
  -8   2   6        7.34       -9.47     15.07 o
  -7   2   6       96.47      109.84     17.02 o
  -6   2   6      372.52      374.65     16.66 o
  -5   2   6       36.59       45.75      8.79 o
  -4   2   6      106.49      108.39      9.23 o
  -3   2   6     1053.32     1121.72     19.63 o
  -2   2   6     5582.85     5688.45     33.21 o
  -1   2   6       77.00       71.88      5.78 o
   0   2   6        8.53        6.36      3.21 o
   1   2   6      193.60      208.79      6.98 o
   2   2   6      807.47      815.36     10.76 o
   3   2   6      915.02      981.48     13.13 o
   4   2   6       99.03      102.92      8.86 o
   5   2   6      335.06      373.17     14.99 o
   6   2   6      423.99      405.77     14.55 o
   7   2   6        4.06        6.70     11.70 o
   8   2   6       37.65       30.62     13.36 o
   9   2   6      153.69      183.05     18.08 o
  10   2   6      115.11      133.01     30.55 o
  11   2   6       37.07       51.11     17.52 o
 -11   3   6       10.31      -34.66     35.99 o
 -10   3   6        0.03       -3.08     17.06 o
  -9   3   6       17.63       37.68     16.43 o
  -8   3   6      279.35      263.27     21.72 o
  -7   3   6      637.88      612.82     26.30 o
  -6   3   6        5.39       11.20     11.24 o
  -5   3   6        2.55       -4.57      8.09 o
  -4   3   6      116.54      108.68      8.89 o
  -3   3   6       72.34       85.48      7.51 o
  -2   3   6      197.31      198.66      8.88 o
  -1   3   6       16.14       16.65      4.69 o
   0   3   6      356.50      360.63     12.06 o
   1   3   6     1007.97     1024.44     17.54 o
   2   3   6       31.97       34.83      7.36 o
   3   3   6       25.04       31.97     11.06 o
   4   3   6        7.67        4.66      7.71 o
   5   3   6      104.27      127.86     16.07 o
   6   3   6      353.07      349.34     23.19 o
   7   3   6       10.91        2.51     21.03 o
   8   3   6        6.82       16.82     19.88 o
   9   3   6       70.65       37.83     24.49 o
  10   3   6        4.10       -8.89     27.62 o
  11   3   6       28.76      -29.69     29.69 o
 -11   4   6        7.58       43.00     74.71 o
 -10   4   6        0.61      -10.04     13.84 o
  -9   4   6       76.59       68.54     15.05 o
  -8   4   6        3.48       13.00     13.26 o
  -7   4   6      128.30      141.68     13.93 o
  -6   4   6      168.74      146.73     12.85 o
  -5   4   6        0.01       -6.38      8.70 o
  -4   4   6        0.21        9.46      7.60 o
  -3   4   6       51.74       37.73      7.39 o
  -2   4   6       28.54       16.34      6.23 o
  -1   4   6      215.91      222.61      6.87 o
   0   4   6     4075.28     4036.18     34.66 o
   1   4   6      226.60      233.63     11.31 o
   2   4   6       24.62       12.76      7.36 o
   3   4   6       15.70        2.41      7.86 o
   4   4   6      135.97      165.47     11.74 o
   5   4   6      182.56      141.91     14.44 o
   6   4   6        9.15       19.51     13.76 o
   7   4   6        0.01      -10.06     20.11 o
   8   4   6      195.15      200.03     30.75 o
   9   4   6      140.60      171.13     28.18 o
  10   4   6        0.29        3.20     23.97 o
 -10   5   6      103.17      114.38     43.07 o
  -9   5   6       42.22       33.57     45.02 o
  -8   5   6      254.62      225.31     37.62 o
  -7   5   6        7.65       13.13     18.30 o
  -6   5   6       55.68       49.84     15.64 o
  -5   5   6       47.17       27.51     10.17 o
  -4   5   6        0.26       -6.75      8.81 o
  -3   5   6        0.01       -2.65      8.05 o
  -2   5   6      201.70      205.31     10.50 o
  -1   5   6      116.35      127.88      8.84 o
   0   5   6      267.49      283.73     12.82 o
   1   5   6       45.02       44.17      8.96 o
   2   5   6      654.60      669.02     24.38 o
   3   5   6       38.66       30.87     13.77 o
   4   5   6      682.13      683.90     65.78 o
   5   5   6      201.00      211.35     13.06 o
   6   5   6       56.60       68.10     12.17 o
   7   5   6       42.49       49.42     14.13 o
   8   5   6       22.97       47.92     16.06 o
   9   5   6       29.24       12.31     15.70 o
  -9   6   6       43.50       58.58     30.86 o
  -8   6   6       29.66       43.42     34.84 o
  -7   6   6        6.83       -7.01     17.94 o
  -6   6   6       11.04       22.50     12.99 o
  -5   6   6       82.56      124.16     12.81 o
  -4   6   6       36.69       18.07      9.24 o
  -3   6   6        3.48        4.01      7.45 o
  -2   6   6        2.04       -1.01      9.25 o
  -1   6   6        0.06       -4.20      8.23 o
   0   6   6       69.80       86.16      9.96 o
   1   6   6      291.32      298.10     12.85 o
   2   6   6       44.61       40.40     12.90 o
   3   6   6       47.03       34.62     14.92 o
   4   6   6       28.38       23.46     16.17 o
   5   6   6        8.10       22.61     17.70 o
   6   6   6        3.20       -6.18     16.59 o
   7   6   6        0.02       18.74     23.85 o
   8   6   6        1.21        2.83     11.86 o
  -7   7   6      213.90      260.04     29.61 o
  -6   7   6       22.22       25.87     12.97 o
  -5   7   6        2.26        3.24     10.19 o
  -4   7   6       47.54       28.56      9.32 o
  -3   7   6        0.03        7.86     10.26 o
  -2   7   6        9.71       16.27     10.27 o
  -1   7   6       78.26       80.78     14.90 o
   0   7   6        0.76        7.56     10.34 o
   1   7   6      290.15      277.80     12.58 o
   2   7   6      237.49      275.43     19.89 o
   3   7   6      220.52      268.95     37.10 o
   4   7   6       58.82       52.85     17.98 o
   5   7   6       49.75       40.22     18.73 o
   6   7   6        7.85       -1.00     44.66 o
   7   7   6        1.38        6.58     19.51 o
  -5   8   6       47.71       53.64     10.94 o
  -4   8   6       13.20        1.92     13.22 o
  -3   8   6        9.57        4.85     11.54 o
  -2   8   6        1.01       -7.43     10.66 o
  -1   8   6        0.18       -2.31     14.86 o
   0   8   6        3.14        0.70     10.72 o
   1   8   6      118.06      120.02     22.38 o
   2   8   6        7.38        9.95     14.05 o
   3   8   6        7.75        9.46     13.82 o
   4   8   6        0.08      -20.39     20.39 o
   5   8   6        0.98      -13.95     17.11 o
 -12   1   7       11.96       11.19     51.11 o
 -11   1   7       56.03       50.62     51.35 o
 -10   1   7      398.47      357.74     64.25 o
  -9   1   7       84.02       65.27     19.62 o
  -8   1   7        1.78      -21.29     21.29 o
  -7   1   7       48.37       68.58     17.76 o
  -6   1   7       41.54       26.17     10.05 o
  -5   1   7      358.03      358.33     14.32 o
  -4   1   7      105.22       94.44      8.32 o
  -3   1   7       50.07       46.42      6.07 o
  -2   1   7      455.68      474.12     11.15 o
  -1   1   7      496.47      506.81     10.38 o
   0   1   7      172.52      158.61      9.53 o
   1   1   7     1121.87     1165.76     15.35 o
   2   1   7     1840.25     1869.20     19.71 o
   3   1   7      998.57     1059.25     15.14 o
   4   1   7      854.13      863.47     15.90 o
   5   1   7      669.79      662.09     15.85 o
   6   1   7       27.37       19.85     10.31 o
   7   1   7       24.16       33.31     12.58 o
   8   1   7       63.87       69.23     14.46 o
   9   1   7       48.30       31.07     18.48 o
  10   1   7       35.27       55.90     18.35 o
  11   1   7       70.41      105.00     23.02 o
 -11   2   7       14.49       -4.06     23.32 o
 -10   2   7       27.18       48.64     20.68 o
  -9   2   7        0.02        0.01     15.84 o
  -8   2   7      174.52      184.88     24.24 o
  -7   2   7      733.55      767.57     28.63 o
  -6   2   7      842.84      840.74     22.30 o
  -5   2   7        5.73        2.90      7.33 o
  -4   2   7       84.00       86.88      8.04 o
  -3   2   7       93.66       99.02      7.46 o
  -2   2   7     4136.98     4225.85     28.67 o
  -1   2   7      100.37       93.16      6.51 o
   0   2   7      719.90      732.41     12.00 o
   1   2   7      635.34      628.60     11.92 o
   2   2   7        8.01       12.73      5.40 o
   3   2   7      301.45      331.52      8.24 o
   4   2   7      282.96      285.17     10.64 o
   5   2   7      702.20      714.18     15.85 o
   6   2   7       48.65       43.18     12.70 o
   7   2   7       35.29       33.17     10.95 o
   8   2   7        4.03      -11.72     11.72 o
   9   2   7      141.96      118.00     16.53 o
  10   2   7        0.92       -7.06     14.64 o
  11   2   7      110.46      153.87     21.44 o
 -11   3   7       36.54       14.51     18.41 o
 -10   3   7       43.12       33.80     18.01 o
  -9   3   7       20.65       17.25     16.45 o
  -8   3   7        0.01       -0.39     14.77 o
  -7   3   7      343.24      281.46     25.96 o
  -6   3   7      150.44      135.80     13.82 o
  -5   3   7       38.38       44.77      9.42 o
  -4   3   7      159.47      155.68     10.57 o
  -3   3   7      304.09      314.62     12.79 o
  -2   3   7     1462.90     1506.30     17.37 o
  -1   3   7     1117.57     1144.34     14.18 o
   0   3   7     3709.79     3758.81     27.54 o
   1   3   7      454.34      445.19     14.40 o
   2   3   7     1515.96     1429.77     21.94 o
   3   3   7        1.28        7.82      8.21 o
   4   3   7        0.29       -8.38      8.38 o
   5   3   7      151.90      170.64     17.48 o
   6   3   7      110.14      114.86     17.99 o
   7   3   7      173.06      164.90     19.58 o
   8   3   7       10.77        2.57     14.91 o
   9   3   7       13.38       -7.14     31.03 o
  10   3   7       14.30       -4.65     25.04 o
 -10   4   7       17.44       18.36     15.66 o
  -9   4   7       40.59       41.38     24.27 o
  -8   4   7       51.54       66.05     17.41 o
  -7   4   7        6.82       24.62     11.59 o
  -6   4   7       28.17       28.54     11.79 o
  -5   4   7      479.63      515.83     17.52 o
  -4   4   7      266.44      244.34     11.90 o
  -3   4   7      586.69      576.52     14.61 o
  -2   4   7     1091.38     1099.07     15.61 o
  -1   4   7       27.71       25.40      5.94 o
   0   4   7     2354.07     2382.10     27.63 o
   1   4   7      565.74      559.04     16.31 o
   2   4   7       93.74      102.15     10.75 o
   3   4   7       19.41       18.84     10.89 o
   4   4   7      450.00      460.07     21.60 o
   5   4   7       87.17       91.54     13.81 o
   6   4   7      228.89      238.80     20.16 o
   7   4   7      117.62       90.49     29.38 o
   8   4   7      439.02      437.65     37.94 o
   9   4   7       15.58       34.94     21.88 o
  10   4   7       13.37       15.42     23.12 o
 -10   5   7        3.41       18.98     35.29 o
  -9   5   7       16.02       24.62     27.56 o
  -8   5   7        5.65       -1.43     18.16 o
  -7   5   7      151.70      182.68     24.73 o
  -6   5   7       96.82       92.30     15.08 o
  -5   5   7       24.47       30.21     10.32 o
  -4   5   7        1.18        1.31      7.98 o
  -3   5   7       24.69       24.80      7.95 o
  -2   5   7       52.55       60.67      7.33 o
  -1   5   7       56.37       65.16      8.19 o
   0   5   7        2.07       -8.47      8.47 o
   1   5   7       64.72       93.33     10.53 o
   2   5   7      166.55      166.83     11.63 o
   3   5   7       38.96       33.87     13.97 o
   4   5   7       58.62       47.66     15.42 o
   5   5   7      121.49      102.60     14.62 o
   6   5   7        0.39       17.15     11.09 o
   7   5   7       23.65        2.00     13.58 o
   8   5   7       23.63        9.80     15.56 o
   9   5   7        0.09       30.74     19.60 o
  -9   6   7        2.46       60.57     30.88 o
  -8   6   7       24.89       28.86     24.06 o
  -7   6   7       39.70       39.37     20.75 o
  -6   6   7      182.46      218.61     19.05 o
  -5   6   7      286.63      275.63     16.71 o
  -4   6   7       79.68       98.47     12.03 o
  -3   6   7       62.90       72.93      9.71 o
  -2   6   7       17.74       14.34      9.53 o
  -1   6   7       11.22        9.60      7.43 o
   0   6   7        0.01       -3.50      9.23 o
   1   6   7      469.93      497.56     17.76 o
   2   6   7        3.00      -12.29     12.29 o
   3   6   7      185.98      177.58     22.42 o
   4   6   7      118.65      150.85     53.28 o
   5   6   7        0.99       32.84     23.36 o
   6   6   7       22.54        9.69     24.94 o
   7   6   7       69.97       67.65     31.88 o
   8   6   7       65.99       62.48     14.77 o
  -7   7   7       17.71        4.20     17.20 o
  -6   7   7        3.50       11.79     12.72 o
  -5   7   7       10.54        6.37     12.88 o
  -4   7   7      119.66      141.70     11.67 o
  -3   7   7       68.81       61.87     11.95 o
  -2   7   7       41.66       51.81     11.64 o
  -1   7   7       37.69       28.82     12.07 o
   0   7   7      106.34       92.23     14.65 o
   1   7   7       78.06       98.00     11.42 o
   2   7   7      130.74      129.07     16.46 o
   3   7   7        0.22      -11.30     15.41 o
   4   7   7        1.79        5.61     16.80 o
   5   7   7       21.46       27.91     31.03 o
   6   7   7       11.29       29.17     23.12 o
  -5   8   7      130.04      141.24     12.50 o
  -4   8   7       36.07       55.99     15.33 o
  -3   8   7       22.73       19.58     12.52 o
  -2   8   7       14.22       24.42     10.24 o
  -1   8   7        6.50        4.68     11.98 o
   0   8   7        3.83        4.65     11.17 o
   1   8   7      139.75      119.08     25.03 o
   2   8   7       99.32       94.39     16.09 o
   3   8   7        1.47       -6.25     14.39 o
   4   8   7       76.20       64.34     19.21 o
 -10   0   8        5.08       90.29     48.92 o
  -8   0   8      790.11      922.64     94.23 o
  -7   0   8      453.86      403.88     27.46 o
  -6   0   8       34.62       32.86     12.72 o
  -5   0   8        5.91        0.26      8.99 o
  -4   0   8      199.14      185.52     16.54 o
  -3   0   8       52.15       52.89      9.43 o
  -2   0   8       34.90       40.92     10.95 o
  -1   0   8      117.56      137.02     10.16 o
   0   0   8      119.71      120.51      9.35 o
   1   0   8     5717.16     5678.66     49.24 o
   2   0   8        1.58        3.87      7.42 o
   3   0   8     3098.17     3050.70     34.97 o
   4   0   8       67.75       95.24     25.57 o
   5   0   8      238.63      227.90     19.13 o
   6   0   8     1131.83     1126.29     33.63 o
   7   0   8      454.21      430.12     36.56 o
   8   0   8      521.85      543.91     33.73 o
   9   0   8      186.51      180.90     25.72 o
  10   0   8       27.55      -28.23     36.75 o
  11   0   8        9.03      -19.71     40.40 o
 -12   1   8        0.06       10.95     52.57 o
 -11   1   8       13.64      -16.31     47.21 o
 -10   1   8       15.23      -39.42     41.86 o
  -9   1   8       70.49       48.84     30.42 o
  -8   1   8       58.66       24.00     16.03 o
  -7   1   8       28.59       44.59     14.79 o
  -6   1   8      325.11      333.53     16.86 o
  -5   1   8       42.42       14.07     11.31 o
  -4   1   8     1646.66     1679.75     26.29 o
  -3   1   8        0.71        0.55      5.30 o
  -2   1   8      934.16      983.61     13.73 o
  -1   1   8      619.94      600.55     15.05 o
   0   1   8      256.66      276.17      8.37 o
   1   1   8      675.21      719.06     13.63 o
   2   1   8      445.85      468.41     12.47 o
   3   1   8      411.57      470.63     11.96 o
   4   1   8        1.81       15.69      6.82 o
   5   1   8      127.99      136.40     10.29 o
   6   1   8      326.23      357.26     16.34 o
   7   1   8       58.14       52.61     16.64 o
   8   1   8      101.14      120.55     17.34 o
   9   1   8       57.46      110.12     19.02 o
  10   1   8        0.07       19.58     16.96 o
  11   1   8       14.97        7.14     20.21 o
 -11   2   8       47.52       43.07     46.97 o
 -10   2   8      173.83      147.87     26.19 o
  -9   2   8      278.30      283.60     25.68 o
  -8   2   8      124.99      169.51     21.52 o
  -7   2   8      577.54      592.32     26.97 o
  -6   2   8     1086.88     1063.18     25.30 o
  -5   2   8        0.08        0.69      7.24 o
  -4   2   8       88.91       79.81      8.05 o
  -3   2   8        0.01       -5.75      5.75 o
  -2   2   8      520.28      539.70     11.50 o
  -1   2   8      321.71      358.00     10.55 o
   0   2   8       73.74       84.34      6.78 o
   1   2   8       78.53       92.85      6.68 o
   2   2   8      358.18      357.18     11.64 o
   3   2   8      479.53      472.97     12.26 o
   4   2   8      684.49      664.96     15.33 o
   5   2   8        9.31       -4.80     11.08 o
   6   2   8      512.22      527.27     24.42 o
   7   2   8      342.61      327.23     18.03 o
   8   2   8      223.83      233.60     18.41 o
   9   2   8       69.17      108.00     15.82 o
  10   2   8        6.34       -5.52     14.52 o
  11   2   8        0.72        6.55     16.68 o
 -11   3   8       80.32      110.46     23.56 o
 -10   3   8        1.49      -16.39     17.73 o
  -9   3   8       29.71       17.63     18.66 o
  -8   3   8        0.01       16.64     15.26 o
  -7   3   8      552.08      578.70     28.60 o
  -6   3   8      361.73      363.76     18.37 o
  -5   3   8        0.03       -4.53      8.49 o
  -4   3   8       56.57       60.61      8.46 o
  -3   3   8       43.79       33.81      7.93 o
  -2   3   8      133.09      123.74      8.18 o
  -1   3   8     2756.69     2876.47     23.67 o
   0   3   8      871.04      796.53     10.99 o
   1   3   8       68.76       68.95      9.23 o
   2   3   8      758.27      765.93     19.97 o
   3   3   8       48.86       41.06      8.83 o
   4   3   8       19.96       11.14      9.28 o
   5   3   8       43.78       40.67     12.57 o
   6   3   8       41.15       12.32     14.29 o
   7   3   8       75.48       84.85     17.05 o
   8   3   8      256.96      253.02     23.68 o
   9   3   8        0.20        5.78     36.02 o
  10   3   8       34.02       15.82     37.48 o
 -10   4   8        0.87        0.88     15.18 o
  -9   4   8        7.71        9.69     14.82 o
  -8   4   8       96.20       91.24     17.19 o
  -7   4   8        0.07      -11.74     11.74 o
  -6   4   8        9.25        4.77     10.26 o
  -5   4   8        4.46        1.73      9.79 o
  -4   4   8      276.53      293.10     15.66 o
  -3   4   8       21.39       18.15      7.78 o
  -2   4   8      141.19      152.39      8.73 o
  -1   4   8       31.80       27.88      5.84 o
   0   4   8      116.68      101.96     11.91 o
   1   4   8       32.33       31.24      9.48 o
   2   4   8      160.71      154.44     13.15 o
   3   4   8        0.12       -8.88      8.88 o
   4   4   8        4.92       10.77     12.94 o
   5   4   8        1.39        4.75     11.84 o
   6   4   8        0.48       -6.28     14.87 o
   7   4   8       17.26      -13.65     13.65 o
   8   4   8       84.62       64.34     17.31 o
   9   4   8      122.55       96.61     19.59 o
  10   4   8        0.07       17.82     24.26 o
  -9   5   8        0.96      -52.44     52.44 o
  -8   5   8        1.90       28.14     20.35 o
  -7   5   8       67.18       66.89     20.78 o
  -6   5   8       10.25      -12.05     12.05 o
  -5   5   8        8.20        9.47      8.84 o
  -4   5   8       54.77       69.79      9.97 o
  -3   5   8      465.41      442.30     13.80 o
  -2   5   8      321.90      311.65     11.83 o
  -1   5   8       98.96      104.66      9.25 o
   0   5   8       91.31      100.40     11.27 o
   1   5   8      376.12      366.61     15.30 o
   2   5   8       70.03       64.55     10.63 o
   3   5   8        5.84        2.59      9.17 o
   4   5   8       52.80       47.11     18.54 o
   5   5   8       62.84       65.82     11.97 o
   6   5   8       19.72       38.16     13.49 o
   7   5   8       13.77       16.16     14.42 o
   8   5   8       16.41       41.36     15.97 o
   9   5   8      166.39      121.89     21.02 o
  -8   6   8        4.92      -10.80     19.36 o
  -7   6   8       45.53       15.39     19.72 o
  -6   6   8       22.31       19.29     13.47 o
  -5   6   8       32.22       36.91     11.54 o
  -4   6   8       74.04       84.38     12.15 o
  -3   6   8      101.23       70.67      9.08 o
  -2   6   8       68.96       58.95      8.63 o
  -1   6   8       44.87       27.86      8.88 o
   0   6   8       54.59       44.63      9.94 o
   1   6   8      368.13      381.46     15.27 o
   2   6   8       49.30       34.42     10.58 o
   3   6   8        7.24       42.35     15.50 o
   4   6   8        4.80       -5.66     14.86 o
   5   6   8       21.59       14.02     19.17 o
   6   6   8       29.77       45.97     21.89 o
   7   6   8        4.96       -5.11     24.34 o
   8   6   8        2.73       -5.61     13.02 o
  -7   7   8       84.54       84.83     19.39 o
  -6   7   8       46.44       33.63     14.08 o
  -5   7   8       54.16       55.35     11.72 o
  -4   7   8      358.84      373.78     17.44 o
  -3   7   8      170.46      183.40     15.47 o
  -2   7   8      125.17      154.79     12.90 o
  -1   7   8       87.94       99.82     11.19 o
   0   7   8       18.57       12.64      9.36 o
   1   7   8      109.85      113.81     11.18 o
   2   7   8       71.65       72.99     15.66 o
   3   7   8        1.09      -18.62     18.62 o
   4   7   8        9.03       15.37     17.01 o
   5   7   8        2.21       17.00     23.12 o
   6   7   8       35.97       31.30     20.89 o
  -5   8   8        4.31       -7.17     13.98 o
  -4   8   8        0.41       -0.51     13.88 o
  -3   8   8       34.18       27.12     11.60 o
  -2   8   8       20.50        7.31     10.51 o
  -1   8   8        2.03       13.69     11.96 o
   0   8   8        4.56       10.36     11.44 o
   1   8   8        7.31        3.48     15.58 o
   2   8   8       19.54       11.22     13.02 o
   3   8   8       76.95       82.84     18.07 o
   4   8   8        9.72       -2.73     16.71 o
 -11   1   9        3.27        2.92     48.19 o
 -10   1   9       34.53       98.32     50.38 o
  -9   1   9        5.29       28.50     71.06 o
  -8   1   9       62.78       78.03     18.69 o
  -7   1   9        2.08        6.35     13.10 o
  -6   1   9      645.83      650.74     20.64 o
  -5   1   9      785.50      805.66     20.12 o
  -4   1   9      192.35      199.12      9.90 o
  -3   1   9      254.68      253.47      9.39 o
  -2   1   9     2107.39     2094.78     21.06 o
  -1   1   9     1179.62     1187.32     15.57 o
   0   1   9      224.00      218.01      8.39 o
   1   1   9     1481.36     1439.18     19.02 o
   2   1   9      587.70      581.82     13.25 o
   3   1   9      118.00      125.36      8.22 o
   4   1   9     1536.81     1551.86     21.94 o
   5   1   9      381.53      376.19     14.18 o
   6   1   9      244.19      264.99     16.26 o
   7   1   9       69.86       54.99     13.39 o
   8   1   9        0.43      -10.42     14.04 o
   9   1   9       50.86       34.63     17.17 o
  10   1   9       26.13        0.00     24.94 o
  11   1   9       65.17       51.65     28.75 o
 -11   2   9       11.38      -34.07     46.00 o
 -10   2   9       25.12       26.19     24.18 o
  -9   2   9       14.13      -15.33     17.87 o
  -8   2   9       88.95      119.20     19.80 o
  -7   2   9       34.80       39.82     17.31 o
  -6   2   9        9.42       -2.07      9.86 o
  -5   2   9      138.05      145.92     12.26 o
  -4   2   9        5.04       -5.70      8.39 o
  -3   2   9      305.45      319.48     10.99 o
  -2   2   9      141.03      167.18      8.07 o
  -1   2   9      163.48      168.56      8.58 o
   0   2   9      102.37       97.04      7.10 o
   1   2   9       18.83       12.77      5.96 o
   2   2   9      254.60      260.56     10.29 o
   3   2   9      426.67      416.47     14.38 o
   4   2   9      366.63      325.41     12.63 o
   5   2   9       65.39       56.98      9.82 o
   6   2   9        0.89        4.94      9.42 o
   7   2   9        5.23       16.92      9.71 o
   8   2   9       44.93       38.24     13.58 o
   9   2   9       35.80       27.62     15.19 o
  10   2   9        0.03        0.03     15.78 o
 -11   3   9       53.55       21.65     25.25 o
 -10   3   9       35.56       31.82     17.74 o
  -9   3   9       48.33       37.35     18.14 o
  -8   3   9        8.77       20.46     14.84 o
  -7   3   9      686.56      649.79     25.84 o
  -6   3   9      122.89      164.16     12.99 o
  -5   3   9     2002.73     1962.49     29.06 o
  -4   3   9     1788.24     1839.35     23.63 o
  -3   3   9       40.86       53.39      7.98 o
  -2   3   9      317.44      323.31     11.40 o
  -1   3   9     1306.32     1297.49     18.47 o
   0   3   9       11.55        2.28      5.45 o
   1   3   9      436.82      423.62     10.33 o
   2   3   9       84.44      102.48     10.78 o
   3   3   9      100.90      110.79     10.88 o
   4   3   9        0.14        5.45     10.34 o
   5   3   9      373.85      313.82     20.43 o
   6   3   9      137.77      136.06     18.92 o
   7   3   9       45.49       65.05     22.41 o
   8   3   9      181.09      176.93     32.12 o
   9   3   9        0.70      -12.69     22.67 o
  10   3   9       54.19       60.84     40.64 o
 -10   4   9       72.82       69.77     18.63 o
  -9   4   9      191.81      192.16     21.36 o
  -8   4   9        2.47       20.80     16.10 o
  -7   4   9        0.14       -5.97     12.52 o
  -6   4   9        0.08        9.00      9.68 o
  -5   4   9        0.01       27.92      9.95 o
  -4   4   9        3.02       12.21      9.30 o
  -3   4   9       53.08       47.51     11.34 o
  -2   4   9       19.27       19.30      7.89 o
  -1   4   9      514.33      506.62     11.92 o
   0   4   9     2690.27     2625.33     24.05 o
   1   4   9     2688.00     2552.77     32.78 o
   2   4   9      180.97      183.10     13.13 o
   3   4   9        9.66        5.11     10.33 o
   4   4   9        8.47       -7.22     11.06 o
   5   4   9        0.06      -11.09     11.09 o
   6   4   9       86.63       78.35     16.73 o
   7   4   9       25.59       25.01     23.05 o
   8   4   9        2.79       -6.21     14.60 o
   9   4   9       68.50       81.37     32.44 o
  -9   5   9       31.84       11.58     30.46 o
  -8   5   9       22.08       34.41     14.56 o
  -7   5   9        1.77       -2.49     11.66 o
  -6   5   9        1.00       11.91     11.31 o
  -5   5   9        6.06       -4.97      9.74 o
  -4   5   9       15.32       23.62      9.12 o
  -3   5   9       38.48       34.87      8.16 o
  -2   5   9        3.06        2.85      7.77 o
  -1   5   9      161.37      158.42     10.69 o
   0   5   9      531.78      493.85     18.10 o
   1   5   9        0.02        4.87     11.92 o
   2   5   9        2.10       10.32     10.93 o
   3   5   9       76.01       59.42     11.18 o
   4   5   9      187.90      176.30     14.18 o
   5   5   9        1.24       -5.54     15.56 o
   6   5   9       98.72       76.94     16.02 o
   7   5   9        0.19       -2.04     13.46 o
   8   5   9        3.19        7.92     14.63 o
  -8   6   9       37.27       45.57     22.74 o
  -7   6   9        2.94        6.18     33.06 o
  -6   6   9       64.83       61.32     15.48 o
  -5   6   9       49.14       46.08     13.95 o
  -4   6   9        9.72       12.03      8.52 o
  -3   6   9      113.74      108.45      8.41 o
  -2   6   9       11.19        0.16      8.38 o
  -1   6   9       68.59       70.32      8.89 o
   0   6   9       20.40       28.45     10.16 o
   1   6   9       74.69       88.82     13.49 o
   2   6   9       47.27       38.94     10.47 o
   3   6   9      276.87      214.61     22.05 o
   4   6   9      269.03      269.48     30.77 o
   5   6   9       59.10       67.86     21.94 o
   6   6   9        6.63       30.42     24.82 o
   7   6   9       34.36       25.68     15.51 o
  -7   7   9       39.48       14.07     17.73 o
  -6   7   9        3.07        9.54     13.86 o
  -5   7   9       32.34       36.71     13.56 o
  -4   7   9        0.06       -7.50      7.50 o
  -3   7   9        0.09        0.64     10.26 o
  -2   7   9        0.01      -10.68     10.68 o
  -1   7   9       42.50       21.98      9.80 o
   0   7   9       10.36        2.25     10.25 o
   1   7   9        5.52        2.74      9.83 o
   2   7   9       28.12       34.36     25.71 o
   3   7   9        4.52        2.38     15.42 o
   4   7   9        2.80        0.59     18.43 o
   5   7   9        1.95       -7.45     29.69 o
   6   7   9        1.39        7.38     20.50 o
  -4   8   9        0.16        8.74     11.81 o
  -3   8   9       38.62       44.88     13.97 o
  -2   8   9       27.01       16.77     11.92 o
  -1   8   9       25.31       41.76     13.47 o
   0   8   9       58.32       77.27     14.60 o
   1   8   9       48.07       33.17      9.86 o
   2   8   9       17.86       43.19     15.02 o
   3   8   9       52.89       87.72     19.64 o
  -9   0  10       33.36        7.79     44.53 o
  -8   0  10      968.32     1074.09     68.93 o
  -7   0  10      577.49      537.96     45.00 o
  -6   0  10      193.44      185.38     23.25 o
  -5   0  10      595.42      634.89     26.84 o
  -4   0  10      970.58      944.68     24.55 o
  -3   0  10      402.23      405.05     17.64 o
  -2   0  10     6397.16     6113.91     60.65 o
  -1   0  10      681.74      734.86     16.88 o
   0   0  10     2558.46     2446.00     31.07 o
   1   0  10     2408.22     2486.37     48.57 o
   2   0  10     5025.36     5051.26     49.52 o
   3   0  10      504.63      523.98     17.71 o
   4   0  10        3.65       12.71      8.81 o
   5   0  10      106.24      100.03     18.48 o
   6   0  10      234.65      247.66     22.39 o
   7   0  10       16.03       -6.29     16.98 o
   8   0  10       35.22       25.29     19.37 o
   9   0  10       20.74       47.21     37.72 o
  10   0  10       15.70       21.66     36.99 o
 -11   1  10       43.69       24.82     51.35 o
 -10   1  10       31.24       82.99     47.94 o
  -9   1  10       25.02       73.14     39.30 o
  -8   1  10        0.01       -8.84     20.61 o
  -7   1  10      661.00      708.09     38.44 o
  -6   1  10      204.05      225.74     14.67 o
  -5   1  10       12.84       15.92      8.92 o
  -4   1  10      270.63      271.14     11.49 o
  -3   1  10      119.08      153.51      8.25 o
  -2   1  10       36.44       56.64      6.89 o
  -1   1  10       89.36      100.51      7.30 o
   0   1  10       38.61       32.00      5.78 o
   1   1  10       44.07       52.98      9.02 o
   2   1  10        0.26        3.74      6.22 o
   3   1  10      604.22      645.13     15.78 o
   4   1  10       97.40       89.99      9.79 o
   5   1  10       16.03       -0.35      8.39 o
   6   1  10      164.39      184.15     14.93 o
   7   1  10      745.27      713.24     25.45 o
   8   1  10       20.05        2.79     28.76 o
   9   1  10        0.53       24.44     17.00 o
  10   1  10       14.65       35.86     17.27 o
 -11   2  10       55.25       64.98     48.19 o
 -10   2  10       35.14        9.81     54.27 o
  -9   2  10        1.03        1.53     20.09 o
  -8   2  10      126.78      131.97     21.13 o
  -7   2  10        2.16       11.72     14.58 o
  -6   2  10       44.15       54.58     12.02 o
  -5   2  10       12.09        7.34      8.74 o
  -4   2  10      147.08      138.30     11.74 o
  -3   2  10      296.18      308.02     14.08 o
  -2   2  10      325.98      302.44     10.16 o
  -1   2  10     1328.58     1297.09     18.09 o
   0   2  10      113.24      119.84      7.58 o
   1   2  10      894.54      818.86     16.04 o
   2   2  10      152.24      141.99      9.55 o
   3   2  10      427.13      445.34     13.81 o
   4   2  10      527.19      542.06     15.91 o
   5   2  10      129.64      115.17     11.70 o
   6   2  10      120.66       97.87     12.15 o
   7   2  10      397.81      389.80     19.17 o
   8   2  10      201.67      213.29     18.56 o
   9   2  10       33.78       27.05     29.84 o
  10   2  10       75.93      110.84     18.29 o
 -11   3  10       18.17       14.95     37.48 o
 -10   3  10       31.65       35.58     25.22 o
  -9   3  10       76.02       71.02     17.88 o
  -8   3  10       24.18       20.79     15.05 o
  -7   3  10        1.17       -3.57     12.08 o
  -6   3  10        0.19        3.68     10.39 o
  -5   3  10       40.29       26.91      9.47 o
  -4   3  10      245.28      255.43     11.63 o
  -3   3  10      236.23      237.94     11.46 o
  -2   3  10       10.79        4.65      6.99 o
  -1   3  10       51.88       53.53      7.44 o
   0   3  10      440.69      472.35     12.22 o
   1   3  10     1386.52     1406.10     22.65 o
   2   3  10      334.23      360.23     15.55 o
   3   3  10      111.11      109.87     11.82 o
   4   3  10       61.74       82.26     18.79 o
   5   3  10       23.65       10.53     14.89 o
   6   3  10        9.83       -5.11     13.62 o
   7   3  10       61.99       42.25     16.76 o
   8   3  10      317.99      282.83     31.14 o
   9   3  10       15.56      -14.91     25.07 o
  10   3  10       22.11       29.93     42.83 o
 -10   4  10       47.94       66.62     19.75 o
  -9   4  10       70.70       64.72     17.78 o
  -8   4  10       38.74       37.61     19.93 o
  -7   4  10        2.93      -10.45     12.92 o
  -6   4  10       34.79       34.50     10.53 o
  -5   4  10       52.27       22.69     11.71 o
  -4   4  10        2.23       -8.79      8.89 o
  -3   4  10       71.79       72.91     10.04 o
  -2   4  10      363.16      379.09     13.82 o
  -1   4  10      568.96      507.33     14.21 o
   0   4  10      326.86      387.33     16.40 o
   1   4  10      746.15      758.07     21.22 o
   2   4  10      543.47      529.33     19.45 o
   3   4  10      291.73      283.86     17.07 o
   4   4  10       95.30      113.47     15.95 o
   5   4  10        0.78       -0.06     13.00 o
   6   4  10       27.23        3.41     22.20 o
   7   4  10       76.17       90.88     27.39 o
   8   4  10        0.57      -14.83     26.90 o
   9   4  10        4.45      -16.28     16.28 o
  -9   5  10       73.92       43.31     20.14 o
  -8   5  10      178.98      196.55     17.64 o
  -7   5  10      173.67      176.76     17.24 o
  -6   5  10       34.87       55.24     11.50 o
  -5   5  10       35.91       34.37     10.57 o
  -4   5  10      308.99      274.68     13.58 o
  -3   5  10      790.79      755.39     17.96 o
  -2   5  10       16.80        7.14      7.04 o
  -1   5  10      266.74      245.39     12.65 o
   0   5  10        3.88        5.65      7.61 o
   1   5  10      175.02      176.40     13.76 o
   2   5  10        1.22        0.36     10.10 o
   3   5  10      661.37      700.66     22.48 o
   4   5  10      128.83      156.43     15.45 o
   5   5  10       41.54       55.37     13.64 o
   6   5  10      224.01      217.57     20.56 o
   7   5  10       42.93       26.68     14.96 o
   8   5  10       71.79       97.35     19.32 o
  -8   6  10        1.90      -19.46     19.46 o
  -7   6  10       11.78       16.31     20.10 o
  -6   6  10       16.96       21.77     13.44 o
  -5   6  10       19.76       27.47     11.58 o
  -4   6  10       35.19       35.91      9.18 o
  -3   6  10       25.53       24.14      8.09 o
  -2   6  10      142.07      135.86     11.13 o
  -1   6  10       14.58       21.40      8.46 o
   0   6  10      432.07      427.53     17.87 o
   1   6  10       53.39       61.69     13.09 o
   2   6  10       20.95       23.50     11.52 o
   3   6  10        7.61       15.36     10.08 o
   4   6  10       67.21       87.78     23.57 o
   5   6  10       10.94       25.91     34.80 o
   6   6  10        0.30       -1.95     25.55 o
   7   6  10        0.89       -2.65     12.44 o
  -6   7  10      178.69      175.99     17.71 o
  -5   7  10      113.95      135.31     14.59 o
  -4   7  10        1.11        3.29      8.07 o
  -3   7  10        1.42       -0.30     10.22 o
  -2   7  10        3.36       -5.46     11.35 o
  -1   7  10       14.12       24.04     11.00 o
   0   7  10        4.16        1.02     10.60 o
   1   7  10       23.72       32.76     10.77 o
   2   7  10        5.77       30.17     14.38 o
   3   7  10       32.62       25.17     18.19 o
   4   7  10       20.58       46.13     22.57 o
   5   7  10      151.79      144.96     28.65 o
  -4   8  10       22.88       41.94     13.82 o
  -3   8  10       27.31       28.68     12.11 o
  -2   8  10       15.61       13.42     11.21 o
  -1   8  10        0.63       -4.61     13.70 o
   0   8  10        1.30       -0.17     10.01 o
   1   8  10       37.02       24.44     12.71 o
   2   8  10        2.69      -11.14     21.85 o
   3   8  10       11.46       40.26     30.88 o
 -11   1  11       20.02       33.34     48.92 o
 -10   1  11       23.15      -28.78     28.78 o
  -9   1  11       61.51       26.31     30.66 o
  -8   1  11      135.51      196.42     32.76 o
  -7   1  11      365.15      336.52     29.73 o
  -6   1  11     1201.57     1185.45     33.71 o
  -5   1  11      171.53      171.11     11.99 o
  -4   1  11      236.54      225.00     10.02 o
  -3   1  11      874.98      919.74     16.11 o
  -2   1  11      100.09      102.71      7.92 o
  -1   1  11        7.81        4.35      5.79 o
   0   1  11      423.13      423.18     11.39 o
   1   1  11       16.90       18.27      5.43 o
   2   1  11      515.40      514.45     13.68 o
   3   1  11     2494.60     2577.19     28.49 o
   4   1  11      541.10      534.77     16.17 o
   5   1  11      901.13      908.90     20.68 o
   6   1  11      270.28      284.65     15.54 o
   7   1  11       24.54       17.09     13.18 o
   8   1  11      100.34       73.98     17.44 o
   9   1  11       12.81        2.18     28.13 o
  10   1  11       14.98       42.98     19.66 o
 -11   2  11        0.86      -13.87     47.94 o
 -10   2  11        3.28        0.24     46.97 o
  -9   2  11       54.07       64.82     32.72 o
  -8   2  11       58.70       48.90     16.57 o
  -7   2  11       19.27       29.03     15.05 o
  -6   2  11        0.33       -1.89     10.37 o
  -5   2  11      258.46      275.19     14.00 o
  -4   2  11     1369.10     1435.13     22.26 o
  -3   2  11      114.55      122.35      9.62 o
  -2   2  11      673.48      630.88     15.51 o
  -1   2  11      217.69      238.93     11.98 o
   0   2  11        0.17        8.13      6.78 o
   1   2  11        8.08       19.16      7.45 o
   2   2  11       65.86       59.47      8.55 o
   3   2  11      253.27      258.61     12.84 o
   4   2  11       78.69       69.63     10.65 o
   5   2  11       11.11       -0.28      9.80 o
   6   2  11        0.29       -8.99      8.99 o
   7   2  11      127.14      134.53     13.63 o
   8   2  11      326.90      328.19     20.85 o
   9   2  11       29.10       24.18     15.07 o
  10   2  11       60.27       48.10     16.81 o
 -10   3  11       56.11       67.65     21.49 o
  -9   3  11       54.06       13.80     16.79 o
  -8   3  11        0.11       11.14     19.78 o
  -7   3  11       60.38       49.68     14.22 o
  -6   3  11        6.15       -9.79      9.79 o
  -5   3  11        5.40        3.18      9.42 o
  -4   3  11       32.62       33.68      8.14 o
  -3   3  11      108.81      115.58     10.07 o
  -2   3  11       22.01       18.12      7.86 o
  -1   3  11      264.09      253.83     11.17 o
   0   3  11      110.88      112.50      8.62 o
   1   3  11       12.06       22.37      7.15 o
   2   3  11       37.61       26.21      7.26 o
   3   3  11        2.06       18.00     11.81 o
   4   3  11      169.88      161.93     17.61 o
   5   3  11      477.85      452.19     31.55 o
   6   3  11      141.28      204.88     33.66 o
   7   3  11      153.89      183.40     32.04 o
   8   3  11       19.15       -5.89     16.06 o
   9   3  11       14.29       41.54     40.15 o
 -10   4  11        8.47        3.77     18.10 o
  -9   4  11        1.03       19.87     17.14 o
  -8   4  11      106.07      121.87     34.72 o
  -7   4  11      140.48      167.49     19.17 o
  -6   4  11        0.38        1.20      9.82 o
  -5   4  11       32.87       35.12     10.77 o
  -4   4  11       18.37       25.42      9.60 o
  -3   4  11        1.17       -8.63      8.63 o
  -2   4  11       62.39       55.80      9.67 o
  -1   4  11      915.48      862.17     18.68 o
   0   4  11       45.43       42.11      8.43 o
   1   4  11      305.17      253.90     16.05 o
   2   4  11       10.71       -1.89     11.87 o
   3   4  11       22.51       13.07     14.71 o
   4   4  11        1.44        3.14     12.21 o
   5   4  11       11.37       20.11     14.94 o
   6   4  11       69.27       46.34     16.54 o
   7   4  11       78.57      118.62     21.02 o
   8   4  11       55.33       52.78     17.87 o
   9   4  11       29.43       20.90     19.50 o
  -9   5  11        5.49        9.24     16.69 o
  -8   5  11       13.32       16.48     16.26 o
  -7   5  11        3.36       -4.85     21.46 o
  -6   5  11       47.24       47.71     13.19 o
  -5   5  11       38.17       15.98     10.29 o
  -4   5  11      538.73      497.56     17.06 o
  -3   5  11        3.33       -3.87      8.34 o
  -2   5  11        3.39        4.34      7.70 o
  -1   5  11        5.96       14.39     10.84 o
   0   5  11      504.88      506.51     15.52 o
   1   5  11       10.95        8.50     10.29 o
   2   5  11        7.23        2.37     16.67 o
   3   5  11       67.73       53.92     12.76 o
   4   5  11      155.89      175.69     17.05 o
   5   5  11       78.04       63.83     22.16 o
   6   5  11        0.00        8.99     15.15 o
   7   5  11        0.64        3.01     27.44 o
   8   5  11        3.71        0.46     16.09 o
  -8   6  11       24.48       54.11     42.48 o
  -7   6  11       60.14       88.95     24.76 o
  -6   6  11        0.01       12.89     12.93 o
  -5   6  11       96.20       87.73     11.21 o
  -4   6  11      171.85      174.08     11.87 o
  -3   6  11       47.76       60.93      8.82 o
  -2   6  11      180.00      185.54     12.67 o
  -1   6  11       77.03       75.40     10.17 o
   0   6  11      391.63      381.64     18.97 o
   1   6  11      245.55      258.71     16.36 o
   2   6  11        1.28      -10.16     10.50 o
   3   6  11       40.91       37.30     12.79 o
   4   6  11       48.42       42.24     12.18 o
   5   6  11      188.07      171.58     15.25 o
   6   6  11       28.24       12.76     15.91 o
   7   6  11       18.13       32.81     15.02 o
  -6   7  11        0.21      -14.49     14.49 o
  -5   7  11        3.64        5.25     11.15 o
  -4   7  11        0.19       13.56     13.93 o
  -3   7  11        0.07       -8.82      8.82 o
  -2   7  11        1.33        9.75      8.95 o
  -1   7  11       62.83       79.98     12.82 o
   0   7  11      155.73      120.63     13.72 o
   1   7  11        5.22        5.32     10.76 o
   2   7  11       26.27       46.24     12.94 o
   3   7  11        2.06        8.85     18.26 o
   4   7  11        4.49       12.63     20.89 o
   5   7  11       14.68        1.09     20.56 o
  -3   8  11       16.27        7.94     14.22 o
  -2   8  11       33.28       34.97     18.57 o
  -1   8  11        6.30       -4.21     10.96 o
   0   8  11        0.27        6.44     11.04 o
   1   8  11        9.29       -2.65     10.37 o
   2   8  11        0.42        5.66     14.75 o
  -9   0  12      332.17      448.27     80.31 o
  -8   0  12      522.30      535.64     84.20 o
  -7   0  12      133.10      173.84     35.67 o
  -6   0  12     3040.37     3068.58     79.32 o
  -5   0  12      175.81      239.24     25.26 o
  -4   0  12      231.25      228.30     16.92 o
  -3   0  12      188.69      212.33     18.46 o
  -2   0  12     1177.27     1223.98     31.71 o
  -1   0  12      188.98      201.13     12.35 o
   0   0  12      300.15      308.93     15.70 o
   1   0  12     2114.18     2315.52     34.98 o
   2   0  12      182.75      207.21     14.93 o
   3   0  12        5.17        0.59      9.23 o
   4   0  12      239.03      230.01     21.74 o
   5   0  12      502.04      490.80     27.41 o
   6   0  12      306.89      341.35     32.54 o
   7   0  12      517.41      502.94     32.79 o
   8   0  12      278.40      318.14     42.64 o
   9   0  12      100.67      145.77     41.37 o
  10   0  12        0.07       13.14     33.58 o
 -10   1  12        3.26       -7.72     66.68 o
  -9   1  12       90.40       84.53     35.36 o
  -8   1  12       39.08       29.83     20.53 o
  -7   1  12      250.92      258.79     24.42 o
  -6   1  12       60.67       61.29     16.60 o
  -5   1  12      290.08      283.78     19.58 o
  -4   1  12      136.55      153.62      9.17 o
  -3   1  12      155.55      165.50      9.80 o
  -2   1  12       63.34       83.10      8.06 o
  -1   1  12       14.23       10.88      6.34 o
   0   1  12       38.38       31.36      6.39 o
   1   1  12       96.52       94.09      7.17 o
   2   1  12      799.41      796.81     16.25 o
   3   1  12      173.32      209.09     13.08 o
   4   1  12      108.12      140.15     12.11 o
   5   1  12        2.40       -3.62      9.21 o
   6   1  12        0.55       -0.86      9.26 o
   7   1  12       65.23       50.28     15.58 o
   8   1  12       49.63       76.72     17.42 o
   9   1  12       27.56       66.73     17.47 o
  10   1  12       13.28       18.36     19.10 o
 -11   2  12        2.18       -2.19     49.16 o
 -10   2  12        1.20      -42.03     42.03 o
  -9   2  12       37.26       37.33     26.55 o
  -8   2  12       78.79       70.28     25.04 o
  -7   2  12      153.29      158.38     17.98 o
  -6   2  12       42.64       23.50     12.53 o
  -5   2  12        2.68       -0.60      8.93 o
  -4   2  12      306.33      278.86     12.65 o
  -3   2  12      664.34      646.81     17.07 o
  -2   2  12      460.85      497.80     13.28 o
  -1   2  12       12.13        9.85      6.78 o
   0   2  12       18.21       31.37      7.36 o
   1   2  12       90.93      107.55     11.31 o
   2   2  12        0.77       -3.18      7.98 o
   3   2  12        0.57       -6.62      8.68 o
   4   2  12       26.24       45.73     10.23 o
   5   2  12      104.19       97.12     11.87 o
   6   2  12      452.41      483.21     24.51 o
   7   2  12       25.17       18.62     17.07 o
   8   2  12       20.46       56.48     26.44 o
   9   2  12      135.20      150.53     18.92 o
 -10   3  12       54.55       72.20     21.81 o
  -9   3  12       29.07       26.32     16.76 o
  -8   3  12       34.66       52.81     17.74 o
  -7   3  12       19.30       18.84     12.62 o
  -6   3  12       32.91       17.69     11.23 o
  -5   3  12       10.89       20.31      8.98 o
  -4   3  12       18.51       23.66      7.96 o
  -3   3  12        3.78       17.78      8.52 o
  -2   3  12      261.72      270.87     12.69 o
  -1   3  12        3.70       -2.03      7.43 o
   0   3  12      159.00      177.27     11.13 o
   1   3  12      596.52      574.48     15.04 o
   2   3  12        3.56        4.53      8.00 o
   3   3  12        3.62       11.99      7.61 o
   4   3  12       34.58       25.78     15.92 o
   5   3  12       31.04       44.69     22.58 o
   6   3  12       96.51       76.23     36.95 o
   7   3  12        8.64        1.95     24.21 o
   8   3  12        8.83        6.56     16.03 o
   9   3  12       27.82       10.22     36.75 o
  -9   4  12       32.00       11.08     21.60 o
  -8   4  12        6.57       10.05     18.34 o
  -7   4  12       26.82       21.31     14.82 o
  -6   4  12        6.91        5.97     12.25 o
  -5   4  12       12.70        3.60      9.90 o
  -4   4  12        5.55       14.10      9.48 o
  -3   4  12      235.42      223.22     14.16 o
  -2   4  12      374.74      386.21     15.05 o
  -1   4  12       23.69       12.20      9.97 o
   0   4  12       61.12       64.67      8.73 o
   1   4  12      654.66      697.84     29.86 o
   2   4  12       13.47       30.95     13.16 o
   3   4  12       16.28       21.15     13.18 o
   4   4  12        8.23        2.40     15.19 o
   5   4  12       26.36       31.71     16.17 o
   6   4  12       16.55       -6.58     15.83 o
   7   4  12      202.36      231.78     51.31 o
   8   4  12      105.71       88.33     19.82 o
  -9   5  12       79.54      101.95     20.17 o
  -8   5  12        1.07      -14.12     16.56 o
  -7   5  12        4.10       16.44     15.12 o
  -6   5  12       54.47       45.94     12.54 o
  -5   5  12       19.54       15.23     10.41 o
  -4   5  12       16.97       12.51      9.48 o
  -3   5  12       11.48       23.30      9.05 o
  -2   5  12      224.57      248.26     14.82 o
  -1   5  12     1477.97     1473.06     30.68 o
   0   5  12       47.60       62.79     12.40 o
   1   5  12       60.85       76.90     15.97 o
   2   5  12       86.32      102.89     14.63 o
   3   5  12      100.64      122.84     16.59 o
   4   5  12        0.19        1.52     12.57 o
   5   5  12        7.27        2.69     14.66 o
   6   5  12        2.89        3.99     15.72 o
   7   5  12        2.27       -4.92     15.49 o
  -7   6  12       58.62       37.81     23.47 o
  -6   6  12       59.65       57.54     16.08 o
  -5   6  12       33.35       32.37     11.21 o
  -4   6  12      120.83      114.46     15.26 o
  -3   6  12       74.90       66.00      9.78 o
  -2   6  12        1.82        2.69     11.61 o
  -1   6  12       32.23       24.96     13.25 o
   0   6  12        4.39       10.22     11.03 o
   1   6  12       57.87       74.17     12.79 o
   2   6  12       70.15       55.64     13.22 o
   3   6  12       20.06       35.81     13.67 o
   4   6  12       21.15       28.87     13.39 o
   5   6  12       38.36       41.98     14.83 o
   6   6  12        4.47       10.73     14.29 o
  -5   7  12        3.39       -1.28     15.78 o
  -4   7  12        2.66        0.95     17.84 o
  -3   7  12        1.03      -10.71     10.71 o
  -2   7  12       14.20        2.98     11.48 o
  -1   7  12        0.32       -2.70      9.11 o
   0   7  12       21.14       15.50     12.02 o
   1   7  12      148.69      144.93     14.63 o
   2   7  12      104.49      118.73     18.92 o
   3   7  12       27.14       -5.84     18.64 o
   4   7  12       23.64      -15.29     19.49 o
  -1   8  12       10.32       19.27     15.78 o
   0   8  12        0.30        2.25     13.17 o
 -10   1  13        1.17      -18.01     45.02 o
  -9   1  13        1.95       -2.59     24.60 o
  -8   1  13       20.02       43.45     21.64 o
  -7   1  13      505.52      538.52     32.49 o
  -6   1  13        8.95       33.17     14.96 o
  -5   1  13      179.28      203.40     15.94 o
  -4   1  13      807.98      802.59     20.40 o
  -3   1  13      379.07      403.79     14.32 o
  -2   1  13      686.15      686.31     16.93 o
  -1   1  13      163.53      180.51      9.88 o
   0   1  13      291.42      301.83     11.28 o
   1   1  13       19.74       24.20      6.25 o
   2   1  13        1.59        2.40      7.84 o
   3   1  13       58.38       97.24     11.17 o
   4   1  13        2.00        0.18      9.12 o
   5   1  13      238.72      236.65     14.79 o
   6   1  13        9.23       34.78     15.61 o
   7   1  13       22.08       24.47     15.42 o
   8   1  13       27.79       27.76     25.12 o
   9   1  13       24.13        6.38     15.69 o
 -10   2  13       17.17      -12.76     25.70 o
  -9   2  13       92.13       93.41     39.63 o
  -8   2  13       14.76       46.38     24.58 o
  -7   2  13        1.67       -5.67     14.57 o
  -6   2  13      110.88      129.04     14.45 o
  -5   2  13        5.66      -11.41     11.41 o
  -4   2  13      103.38      106.79     10.73 o
  -3   2  13      160.09      147.60     10.22 o
  -2   2  13       42.74       61.70      7.66 o
  -1   2  13      166.98      167.19     10.52 o
   0   2  13       55.98       40.29      8.48 o
   1   2  13      428.64      435.86     16.22 o
   2   2  13       58.28       63.04      9.88 o
   3   2  13      553.77      563.85     32.61 o
   4   2  13      229.41      220.79     15.86 o
   5   2  13        6.79       -9.44     10.00 o
   6   2  13        0.06       -1.84      9.90 o
   7   2  13       13.86       10.52     10.61 o
   8   2  13        5.02      -22.73     22.73 o
   9   2  13        5.28       -3.72     14.50 o
 -10   3  13        0.56      102.70     61.08 o
  -9   3  13       15.95        4.92     34.46 o
  -8   3  13       19.78        4.28     15.34 o
  -7   3  13       36.66       42.63     14.43 o
  -6   3  13        7.25       -1.78     13.76 o
  -5   3  13       23.42       31.40     12.59 o
  -4   3  13        4.33        1.68      9.40 o
  -3   3  13       43.43       25.28     10.73 o
  -2   3  13      435.05      460.35     15.81 o
  -1   3  13      793.94      793.03     18.22 o
   0   3  13     1350.53     1316.13     21.36 o
   1   3  13      418.00      422.94     19.49 o
   2   3  13      773.41      794.55     24.13 o
   3   3  13       60.25       60.91     10.04 o
   4   3  13        1.51       -2.14      9.24 o
   5   3  13       75.32       82.97     17.96 o
   6   3  13      159.67      114.85     20.14 o
   7   3  13      133.98      152.05     30.68 o
   8   3  13       14.44       35.56     22.42 o
   9   3  13      124.82      169.14     50.86 o
  -9   4  13       74.14       26.13     20.53 o
  -8   4  13       98.36      107.67     21.54 o
  -7   4  13       48.66       71.56     17.04 o
  -6   4  13       56.36       54.87     15.43 o
  -5   4  13      187.62      172.57     14.99 o
  -4   4  13      121.71      126.36     13.43 o
  -3   4  13       61.91       35.95     14.69 o
  -2   4  13       36.21       45.67     14.85 o
  -1   4  13      145.07      155.86     11.81 o
   0   4  13      590.28      625.72     16.66 o
   1   4  13       11.37       -5.20     11.94 o
   2   4  13      155.49      166.45     18.59 o
   3   4  13      159.55      170.51     18.62 o
   4   4  13       80.30      102.65     19.13 o
   5   4  13      259.05      231.96     23.02 o
   6   4  13       43.45       32.62     16.74 o
   7   4  13      194.67      132.79     21.33 o
   8   4  13       45.14       12.47     23.62 o
  -8   5  13        0.00        1.79     15.53 o
  -7   5  13        1.01      -11.18     16.56 o
  -6   5  13       34.95       39.89     12.29 o
  -5   5  13        6.71       10.75     11.15 o
  -4   5  13      141.22      132.99     13.21 o
  -3   5  13       91.37      104.75     11.77 o
  -2   5  13      232.35      223.85     12.75 o
  -1   5  13       28.08       30.83     12.37 o
   0   5  13      543.61      559.15     22.72 o
   1   5  13       88.23       91.91     13.64 o
   2   5  13       20.25       14.58     13.97 o
   3   5  13        1.30      -12.23     12.50 o
   4   5  13       54.25       27.09     16.22 o
   5   5  13       31.09       35.30     16.46 o
   6   5  13        0.23      -12.67     14.69 o
   7   5  13        9.48       23.86     17.05 o
  -7   6  13       66.66       76.66     25.14 o
  -6   6  13       25.65       14.25     11.87 o
  -5   6  13        0.14       -2.10     10.88 o
  -4   6  13       27.60       28.91     10.95 o
  -3   6  13       11.99        9.40      8.98 o
  -2   6  13       11.88       32.76     13.09 o
  -1   6  13       17.98        6.94     12.39 o
   0   6  13      230.09      228.08     19.35 o
   1   6  13       92.36      117.61     14.84 o
   2   6  13       72.79       57.05     18.51 o
   3   6  13       40.04       24.03     14.21 o
   4   6  13       25.49       38.85     21.54 o
   5   6  13       76.36       98.35     17.83 o
   6   6  13       16.30        9.04     18.82 o
  -5   7  13       27.38       25.64     13.36 o
  -4   7  13       16.61        4.91     13.61 o
  -3   7  13       10.61        8.26     12.31 o
  -2   7  13        2.95        2.00     12.35 o
  -1   7  13       23.39       15.45     12.55 o
   0   7  13        0.24       13.58     12.38 o
   1   7  13        7.00       17.41     12.92 o
   2   7  13       22.08       25.54     13.29 o
   3   7  13        0.01       -0.02     11.68 o
   4   7  13       10.99        3.80     33.10 o
 -10   0  14       72.43       99.05     55.73 o
  -9   0  14       38.58       33.87     35.29 o
  -8   0  14       11.84       -9.52     28.64 o
  -7   0  14       29.15        5.89     29.20 o
  -6   0  14      474.51      403.49     46.78 o
  -5   0  14       51.46       81.16     28.79 o
  -4   0  14      112.27      138.60     18.24 o
  -3   0  14      182.53      175.89     18.01 o
  -2   0  14        3.96       -8.52      8.52 o
  -1   0  14      915.23      862.11     23.29 o
   0   0  14      635.61      619.84     31.24 o
   1   0  14      185.30      182.63     15.58 o
   2   0  14      578.78      540.18     21.41 o
   3   0  14       31.65       37.88     10.83 o
   4   0  14       71.59       43.70     19.35 o
   5   0  14       44.79       63.90     23.95 o
   6   0  14        2.74       -8.51     16.53 o
   7   0  14       93.73      144.73     23.77 o
   8   0  14       48.58        9.49     33.58 o
   9   0  14        0.30       11.92     33.58 o
 -10   1  14        2.67       26.26     33.57 o
  -9   1  14       45.49       79.16     29.35 o
  -8   1  14        1.02       28.85     22.60 o
  -7   1  14      786.78      740.48     37.06 o
  -6   1  14      222.34      242.45     23.81 o
  -5   1  14      138.89      127.10     17.25 o
  -4   1  14       43.12       30.92     11.51 o
  -3   1  14      187.30      185.34     12.01 o
  -2   1  14       44.19       58.04      8.91 o
  -1   1  14       97.30       91.00      9.09 o
   0   1  14       32.10       24.84      7.91 o
   1   1  14       66.13       56.26      7.53 o
   2   1  14      102.73       89.87     11.23 o
   3   1  14       67.25       74.55     12.12 o
   4   1  14       91.71      111.98     12.51 o
   5   1  14       27.49       16.84     11.25 o
   6   1  14        0.33       19.80     14.55 o
   7   1  14       15.68        2.86     14.96 o
   8   1  14       17.21        4.91     25.20 o
   9   1  14        6.39       20.24     18.59 o
 -10   2  14       37.73       28.37     28.82 o
  -9   2  14      126.25       67.60     32.65 o
  -8   2  14       51.04       50.55     19.86 o
  -7   2  14       41.18       21.52     17.37 o
  -6   2  14       43.15       31.17     12.90 o
  -5   2  14      284.44      291.45     17.79 o
  -4   2  14       11.14       10.74      9.33 o
  -3   2  14       35.62       32.64      9.13 o
  -2   2  14      589.44      558.23     17.00 o
  -1   2  14      348.30      344.15     14.80 o
   0   2  14      640.56      685.90     18.56 o
   1   2  14     1012.99      951.74     20.58 o
   2   2  14     1635.08     1577.09     29.85 o
   3   2  14       77.87       99.16     13.21 o
   4   2  14      155.64      161.02     13.79 o
   5   2  14        1.99       -1.08     10.38 o
   6   2  14        7.18       36.08     11.06 o
   7   2  14       64.73       80.35     21.73 o
   8   2  14       35.71       55.91     17.62 o
   9   2  14        1.51        1.31     14.96 o
 -10   3  14        6.40       -9.81     33.63 o
  -9   3  14       72.29       76.87     34.84 o
  -8   3  14       53.21       61.68     35.03 o
  -7   3  14       47.61       65.33     22.24 o
  -6   3  14      134.35      185.52     21.47 o
  -5   3  14      161.12      175.37     15.01 o
  -4   3  14      153.23      147.19     13.20 o
  -3   3  14      175.59      179.29     13.20 o
  -2   3  14      501.25      481.99     17.27 o
  -1   3  14       55.10       55.31     10.19 o
   0   3  14      375.50      374.04     15.62 o
   1   3  14       14.51        5.70     11.89 o
   2   3  14       43.51       37.86     10.31 o
   3   3  14      117.22      121.13     11.91 o
   4   3  14       99.74       95.95     10.84 o
   5   3  14        0.03        3.80     15.30 o
   6   3  14      205.62      220.42     23.76 o
   7   3  14      377.39      360.29     28.35 o
   8   3  14        0.01        5.35     39.18 o
  -9   4  14       72.58       88.38     26.64 o
  -8   4  14       32.17       15.66     17.54 o
  -7   4  14        2.78        8.19     14.53 o
  -6   4  14        1.65      -17.20     17.20 o
  -5   4  14        7.24       -9.96     10.71 o
  -4   4  14        5.73        6.42     10.72 o
  -3   4  14        0.25       -4.56      9.47 o
  -2   4  14       94.70       89.69     12.60 o
  -1   4  14        1.34       -8.31      8.31 o
   0   4  14      504.15      490.52     16.53 o
   1   4  14       17.87       19.59     13.14 o
   2   4  14        0.04      -12.65     12.65 o
   3   4  14        4.85       -7.22     16.14 o
   4   4  14        0.63       23.07     16.30 o
   5   4  14       14.12       14.99     16.09 o
   6   4  14        4.78       -1.56     15.33 o
   7   4  14        5.34        4.80     16.58 o
  -8   5  14       18.79       22.94     15.99 o
  -7   5  14       35.50       43.08     15.77 o
  -6   5  14       62.33       88.15     18.93 o
  -5   5  14      193.50      193.25     17.02 o
  -4   5  14        2.53      -10.44     10.44 o
  -3   5  14        1.79       -0.08      9.35 o
  -2   5  14      167.34      172.26     12.83 o
  -1   5  14        4.83       -0.61     13.11 o
   0   5  14        0.02       18.35     12.46 o
   1   5  14        2.05       10.06     13.43 o
   2   5  14        7.78       -3.96     14.07 o
   3   5  14        3.35      -13.36     13.36 o
   4   5  14        2.36       -7.31     15.08 o
   5   5  14       47.61       41.64     28.23 o
   6   5  14       77.23       84.60     19.11 o
  -6   6  14       71.76       92.77     15.06 o
  -5   6  14       74.83       45.35     12.27 o
  -4   6  14       32.09       28.05     10.87 o
  -3   6  14       31.10       26.13     10.69 o
  -2   6  14       15.97      -12.13     12.13 o
  -1   6  14       40.44       30.98     13.37 o
   0   6  14        2.51       -4.71     12.14 o
   1   6  14       35.14       37.34     14.51 o
   2   6  14        0.60      -12.91     12.91 o
   3   6  14        0.07       15.99     17.96 o
   4   6  14       27.07       36.80     16.91 o
   5   6  14        1.42       -6.26     15.77 o
  -4   7  14       38.13       30.66     14.75 o
  -3   7  14       76.82       52.10     15.53 o
  -2   7  14       30.95       39.20     13.60 o
  -1   7  14       15.06        4.16     12.79 o
   0   7  14       51.26       41.23     20.50 o
   1   7  14        8.66       -4.43     12.80 o
   2   7  14        9.23        3.82     13.72 o
   3   7  14       15.86       12.68     13.46 o
 -10   1  15        7.09       -9.11     27.10 o
  -9   1  15       53.50       56.83     32.39 o
  -8   1  15       13.86      -18.26     19.97 o
  -7   1  15      537.85      516.40     37.77 o
  -6   1  15        0.03        0.53     18.23 o
  -5   1  15        4.91        2.38     13.13 o
  -4   1  15     1036.10     1035.60     30.57 o
  -3   1  15       11.90       -6.04     10.08 o
  -2   1  15      114.39      151.12     20.16 o
  -1   1  15       87.74       93.61      9.86 o
   0   1  15        0.81       -4.86      7.75 o
   1   1  15       83.75      110.96      9.58 o
   2   1  15      357.24      352.01     17.55 o
   3   1  15       39.52       50.52     11.46 o
   4   1  15      371.61      337.85     17.81 o
   5   1  15      628.54      726.89     30.57 o
   6   1  15        0.47      -13.66     13.66 o
   7   1  15       35.98       48.21     16.61 o
   8   1  15       80.78       83.60     18.84 o
   9   1  15       27.21       15.44     18.62 o
 -10   2  15        5.46      -40.91     40.91 o
  -9   2  15        0.00      -20.38     20.38 o
  -8   2  15        6.83       -2.98     17.94 o
  -7   2  15        1.75       -0.58     16.74 o
  -6   2  15      101.16      130.77     22.28 o
  -5   2  15        2.62        4.77     12.62 o
  -4   2  15       87.57       67.97     12.86 o
  -3   2  15      369.27      358.17     16.12 o
  -2   2  15      781.79      772.44     22.30 o
  -1   2  15        0.51        6.95      9.52 o
   0   2  15       50.62       71.95     11.47 o
   1   2  15      562.34      517.52     28.62 o
   2   2  15       87.28      133.96     15.15 o
   3   2  15      250.75      270.88     17.56 o
   4   2  15      150.09      164.56     15.10 o
   5   2  15        3.39        7.23     10.89 o
   6   2  15       45.47       27.00     13.42 o
   7   2  15        4.92       18.97     14.83 o
   8   2  15        0.55        5.48     25.90 o
  -9   3  15        9.08      -25.58     25.58 o
  -8   3  15       45.21       80.97     28.48 o
  -7   3  15       87.72       78.10     41.93 o
  -6   3  15      233.46      284.09     29.87 o
  -5   3  15        0.57       -8.43     11.42 o
  -4   3  15      206.56      182.57     15.16 o
  -3   3  15        3.35       -6.68     10.16 o
  -2   3  15       46.53       21.20     10.18 o
  -1   3  15      841.89      854.41     28.00 o
   0   3  15       32.84       38.13     10.43 o
   1   3  15      216.28      190.09     13.40 o
   2   3  15     1100.75     1074.63     25.85 o
   3   3  15      748.82      718.97     21.92 o
   4   3  15       72.55       70.77     11.01 o
   5   3  15        6.78       15.51     11.91 o
   6   3  15        6.37       26.97     16.19 o
   7   3  15       13.69       -5.58     15.71 o
   8   3  15       36.29       18.25     42.59 o
  -8   4  15        6.09       -7.61     19.42 o
  -7   4  15        0.15        2.50     15.56 o
  -6   4  15        1.29        3.23     14.03 o
  -5   4  15      150.00      146.39     15.16 o
  -4   4  15      281.13      307.26     17.89 o
  -3   4  15      167.51      176.49     14.59 o
  -2   4  15      163.42      178.41     14.01 o
  -1   4  15        3.30       10.79      9.58 o
   0   4  15      229.19      240.95     14.13 o
   1   4  15      448.13      464.10     18.86 o
   2   4  15       66.12       87.69     19.57 o
   3   4  15       29.96       50.89     24.54 o
   4   4  15        7.63        9.92     15.82 o
   5   4  15        0.02       -0.37     15.85 o
   6   4  15        2.72        0.99     16.69 o
   7   4  15       52.41       78.87     20.84 o
  -7   5  15        1.99      -10.93     15.04 o
  -6   5  15        8.29       13.18     14.79 o
  -5   5  15        9.71        9.93     11.36 o
  -4   5  15        0.96        5.33     10.96 o
  -3   5  15        6.81       -7.08     10.04 o
  -2   5  15       44.43       39.47     10.94 o
  -1   5  15       21.67       40.06     10.49 o
   0   5  15       58.35       50.92     15.44 o
   1   5  15      126.44      101.06     17.31 o
   2   5  15       69.09       58.32     15.32 o
   3   5  15       13.77      -15.89     15.89 o
   4   5  15       11.29       18.94     16.97 o
   5   5  15       33.23        5.92     18.45 o
   6   5  15       60.39       30.36     17.75 o
  -6   6  15        2.06        9.89     13.75 o
  -5   6  15        0.09      -11.16     11.16 o
  -4   6  15       12.16       29.31     11.27 o
  -3   6  15       26.14       28.96     10.05 o
  -2   6  15       88.30       94.57     15.86 o
  -1   6  15       90.09      104.82     17.95 o
   0   6  15       29.99       38.10     15.64 o
   1   6  15       73.70       85.04     16.19 o
   2   6  15        8.85        1.33     13.61 o
   3   6  15       78.10       87.65     17.94 o
   4   6  15       12.16        7.31     17.06 o
  -3   7  15       26.03       36.12     15.49 o
  -2   7  15       36.23       11.33     13.68 o
  -1   7  15       74.42       65.23     15.63 o
   0   7  15       64.62       57.90     16.11 o
   1   7  15       16.39       28.46     15.40 o
   2   7  15       36.10       33.88     19.03 o
 -10   0  16        5.23       24.97     36.37 o
  -9   0  16       27.02       59.54     35.10 o
  -8   0  16      163.76      176.92     40.63 o
  -7   0  16      418.76      398.09     50.31 o
  -6   0  16        0.13       -1.57     28.47 o
  -5   0  16      402.52      438.72     45.20 o
  -4   0  16      342.17      322.67     39.39 o
  -3   0  16      137.62      144.22     39.03 o
  -2   0  16      411.46      441.10     35.65 o
  -1   0  16       93.55       99.05     17.20 o
   0   0  16      188.58      229.39     18.11 o
   1   0  16      533.31      570.86     25.16 o
   2   0  16       81.45       76.17     16.58 o
   3   0  16      136.62      163.05     33.21 o
   4   0  16       31.02       10.66     17.89 o
   5   0  16       35.34       32.73     24.63 o
   6   0  16      279.60      277.67     48.43 o
   7   0  16      395.97      334.62     50.86 o
   8   0  16       29.01       54.27     34.07 o
 -10   1  16        0.63       19.97     28.24 o
  -9   1  16       28.67       42.30     25.04 o
  -8   1  16        7.52      -10.42     20.39 o
  -7   1  16      175.24      210.47     28.71 o
  -6   1  16       89.14       80.06     21.88 o
  -5   1  16      132.32      153.47     30.31 o
  -4   1  16       26.74       14.72     16.83 o
  -3   1  16      246.75      257.58     18.94 o
  -2   1  16      115.75      107.76     13.19 o
  -1   1  16      218.06      233.01     19.27 o
   0   1  16       36.68       41.81      9.34 o
   1   1  16      119.53      128.70     13.61 o
   2   1  16       84.05       72.04     15.62 o
   3   1  16       14.10        5.87     11.25 o
   4   1  16        4.50      -10.49     10.49 o
   5   1  16      107.32      111.21     18.42 o
   6   1  16      240.17      242.10     22.84 o
   7   1  16       11.34        7.95     23.85 o
   8   1  16       18.18       14.73     17.75 o
  -9   2  16        0.23       46.95     28.73 o
  -8   2  16       15.77      -17.92     17.92 o
  -7   2  16       43.55       31.36     18.43 o
  -6   2  16       41.90       30.42     17.22 o
  -5   2  16      153.26      145.18     16.77 o
  -4   2  16        3.12       17.88     11.19 o
  -3   2  16      106.90      110.09     14.82 o
  -2   2  16       57.85       51.10     12.62 o
  -1   2  16       76.57       57.31     12.87 o
   0   2  16      556.29      541.02     21.99 o
   1   2  16        0.59       -6.05     11.21 o
   2   2  16       64.17       49.90     12.93 o
   3   2  16       35.19       29.97     12.06 o
   4   2  16      362.23      350.82     19.87 o
   5   2  16       19.20       20.65     16.08 o
   6   2  16        2.10        6.87     14.72 o
   7   2  16       58.77       68.71     22.98 o
   8   2  16       49.73       57.60     16.70 o
  -9   3  16       56.68       54.26     31.58 o
  -8   3  16       23.86       -1.54     26.15 o
  -7   3  16       14.83        2.50     23.39 o
  -6   3  16       46.98       33.13     17.02 o
  -5   3  16       17.85       32.52     17.02 o
  -4   3  16      131.01       94.76     14.70 o
  -3   3  16       26.97       34.25     11.79 o
  -2   3  16        6.25       -2.27      9.96 o
  -1   3  16      669.10      672.55     24.59 o
   0   3  16        8.57       -9.27      9.27 o
   1   3  16      284.52      242.17     15.47 o
   2   3  16       16.72       14.51     10.38 o
   3   3  16      239.02      242.38     33.53 o
   4   3  16       28.50       34.64     10.64 o
   5   3  16       62.01       64.60     14.27 o
   6   3  16       28.23       23.73     16.89 o
   7   3  16        0.67      -34.56     34.56 o
  -8   4  16        7.42      -14.95     25.85 o
  -7   4  16        2.48       -4.86     17.54 o
  -6   4  16        8.37       -6.66     17.52 o
  -5   4  16       20.84       20.38     17.68 o
  -4   4  16       23.43       15.48     14.57 o
  -3   4  16        3.39       -1.32     11.58 o
  -2   4  16      186.05      142.59     14.66 o
  -1   4  16        0.39       -1.39     11.19 o
   0   4  16      231.98      235.73     14.89 o
   1   4  16      370.03      392.19     21.68 o
   2   4  16      143.96      184.19     24.61 o
   3   4  16        1.69       13.00     17.40 o
   4   4  16       25.24       27.11     17.63 o
   5   4  16       11.04       42.19     17.92 o
   6   4  16       51.90       39.81     19.20 o
  -7   5  16       20.28       -2.84     17.44 o
  -6   5  16       31.43       27.12     16.22 o
  -5   5  16       12.20       27.26     13.42 o
  -4   5  16       13.18        6.82     12.99 o
  -3   5  16        5.51       11.63     10.68 o
  -2   5  16        0.75        3.42     10.20 o
  -1   5  16       39.21       48.42      9.95 o
   0   5  16      136.12      107.91     18.06 o
   1   5  16        6.49        3.09     13.91 o
   2   5  16      253.92      278.10     26.02 o
   3   5  16       24.11       45.85     20.79 o
   4   5  16       33.11       51.29     19.70 o
   5   5  16       12.30       34.86     22.33 o
  -5   6  16        1.17       -4.06     11.96 o
  -4   6  16        0.94        9.34     12.18 o
  -3   6  16        0.23      -12.13     12.13 o
  -2   6  16       12.68       11.23     14.26 o
  -1   6  16        8.73        3.03     16.49 o
   0   6  16        5.74        9.63     14.81 o
   1   6  16        2.46       24.02     14.58 o
   2   6  16        0.25      -14.12     14.12 o
   3   6  16      131.73      147.54     60.21 o
   4   6  16       10.14       16.43     18.61 o
  -1   7  16       59.28       43.60     16.30 o
  -9   1  17       80.41       56.43     32.47 o
  -8   1  17       59.78       -7.29     30.20 o
  -7   1  17       42.18        6.66     23.71 o
  -6   1  17       24.01       22.48     19.47 o
  -5   1  17      147.91      116.84     22.02 o
  -4   1  17       40.27       66.00     15.75 o
  -3   1  17        5.86        4.86     12.58 o
  -2   1  17      206.11      202.36     16.78 o
  -1   1  17        6.79       -8.93      9.50 o
   0   1  17      405.57      383.71     19.57 o
   1   1  17      199.33      258.59     18.19 o
   2   1  17       32.00       37.91     12.26 o
   3   1  17      149.16      180.72     18.61 o
   4   1  17      344.20      316.00     23.89 o
   5   1  17       76.51       98.23     18.44 o
   6   1  17       16.06       11.24     15.24 o
   7   1  17       14.50       -1.21     25.47 o
   8   1  17        6.64        4.37     22.51 o
  -9   2  17       34.76       24.40     40.60 o
  -8   2  17        0.01      -12.72     20.16 o
  -7   2  17       31.17       24.67     20.66 o
  -6   2  17       34.73       18.75     18.30 o
  -5   2  17        9.68       18.75     14.80 o
  -4   2  17       58.37       58.19     28.03 o
  -3   2  17      195.72      179.05     19.86 o
  -2   2  17       26.17       43.26     13.18 o
  -1   2  17       40.26       46.28     13.00 o
   0   2  17      247.40      243.87     17.86 o
   1   2  17      100.86      112.05     14.14 o
   2   2  17       33.24       15.89     12.44 o
   3   2  17        6.54       -2.47     12.28 o
   4   2  17        0.65       -0.66     15.24 o
   5   2  17      380.65      404.46     22.48 o
   6   2  17       93.47       91.58     18.07 o
   7   2  17       14.11      -12.02     14.83 o
  -8   3  17       21.88       37.11     49.53 o
  -7   3  17       69.29       57.72     23.43 o
  -6   3  17       37.65       51.00     17.59 o
  -5   3  17       52.73       93.91     18.01 o
  -4   3  17      179.99      207.14     19.31 o
  -3   3  17      363.85      358.65     20.31 o
  -2   3  17        2.11       11.30     10.79 o
  -1   3  17      148.04      151.99     15.71 o
   0   3  17       85.68       89.38     12.74 o
   1   3  17       46.03       58.63     11.67 o
   2   3  17      102.69       62.15     12.35 o
   3   3  17        2.00       -8.11     10.89 o
   4   3  17        1.31      -11.26     11.26 o
   5   3  17       22.75        7.89     10.26 o
   6   3  17        5.57      -16.32     19.53 o
   7   3  17       77.44      147.72     48.67 o
  -8   4  17        0.31       11.48     26.53 o
  -7   4  17       54.95       52.06     21.41 o
  -6   4  17       51.16       33.54     29.61 o
  -5   4  17       12.91       37.37     18.59 o
  -4   4  17        2.61      -10.90     12.16 o
  -3   4  17        0.07      -12.89     12.89 o
  -2   4  17       19.89       21.93     17.22 o
  -1   4  17       12.03        2.80     10.52 o
   0   4  17       64.68       60.84     12.10 o
   1   4  17        0.15       -7.37     12.59 o
   2   4  17      116.11       99.40     20.52 o
   3   4  17       36.26       23.15     19.10 o
   4   4  17        6.20        9.36     17.13 o
   5   4  17        4.75       13.46     17.50 o
   6   4  17       42.96       59.90     20.17 o
  -6   5  17       17.71        8.89     18.54 o
  -5   5  17       15.24       -1.71     14.77 o
  -4   5  17        0.28      -11.84     11.84 o
  -3   5  17        1.86        4.52     11.40 o
  -2   5  17        3.27        7.15     11.37 o
  -1   5  17       44.46       34.21     10.08 o
   0   5  17        6.37        0.76     13.63 o
   1   5  17        5.95        9.88     16.64 o
   2   5  17        6.83       15.73     17.04 o
   3   5  17       95.98       76.83     21.65 o
   4   5  17       77.97       74.45     21.23 o
   5   5  17       10.11      -16.11     17.47 o
  -4   6  17      112.49       91.43     14.28 o
  -3   6  17       45.44       27.37     13.48 o
  -2   6  17        0.07      -16.62     16.62 o
  -1   6  17       13.81       -0.19     14.73 o
   0   6  17        1.15       25.13     15.51 o
   1   6  17       12.39       28.32     15.42 o
   2   6  17       47.25       72.77     20.51 o
   3   6  17       46.03       68.18     24.69 o
  -9   0  18       46.25       51.35     35.65 o
  -8   0  18        0.03       -7.98     28.70 o
  -7   0  18       21.87       -1.25     31.64 o
  -6   0  18       11.38      -24.37     24.37 o
  -5   0  18        0.19      -32.61     32.61 o
  -4   0  18        2.94        0.35     50.62 o
  -3   0  18       66.55       83.36     29.08 o
  -2   0  18       34.80      -24.63     24.96 o
  -1   0  18       67.12       92.77     20.18 o
   0   0  18      145.21      116.50     19.26 o
   1   0  18      790.77      762.79     33.29 o
   2   0  18       79.93       23.85     28.47 o
   3   0  18       20.96       31.15     31.64 o
   4   0  18        4.66      -26.77     26.77 o
   5   0  18        7.63       80.31     35.53 o
   6   0  18       48.18       74.71     36.99 o
   7   0  18      331.76      300.79     50.62 o
  -9   1  18       16.50       -3.02     22.88 o
  -8   1  18       11.84       -4.51     20.92 o
  -7   1  18       24.93       38.35     22.11 o
  -6   1  18       78.32       74.74     22.38 o
  -5   1  18       10.26       -4.43     16.49 o
  -4   1  18       13.33       21.49     16.68 o
  -3   1  18        4.53       -8.44     12.73 o
  -2   1  18        0.33      -15.26     15.26 o
  -1   1  18       15.91        8.63     13.40 o
   0   1  18      178.36      161.41     16.54 o
   1   1  18      192.29      206.36     17.21 o
   2   1  18       22.91       17.86     12.18 o
   3   1  18       12.68       13.23     11.61 o
   4   1  18        0.01       23.95     17.73 o
   5   1  18       50.80       20.11     16.22 o
   6   1  18       17.47       25.15     26.92 o
   7   1  18       63.13       66.17     24.04 o
  -8   2  18      111.43      125.83     34.18 o
  -7   2  18      102.12      108.95     30.75 o
  -6   2  18       23.60       12.17     25.96 o
  -5   2  18      197.89      203.59     33.26 o
  -4   2  18      206.16      250.76     29.51 o
  -3   2  18      181.04      210.71     31.02 o
  -2   2  18       68.21       64.45     14.16 o
  -1   2  18       18.36       34.47     18.41 o
   0   2  18      337.57      313.83     20.07 o
   1   2  18       66.12       43.76     12.95 o
   2   2  18        1.25       15.51     12.40 o
   3   2  18        1.89       18.87     13.75 o
   4   2  18      148.89      146.34     17.84 o
   5   2  18       92.11       90.79     24.60 o
   6   2  18        9.04      -13.40     15.30 o
   7   2  18       43.22       51.40     17.88 o
  -8   3  18        6.79       -1.79     26.76 o
  -7   3  18        7.64        5.39     20.96 o
  -6   3  18        7.62        4.11     16.35 o
  -5   3  18       66.00       86.66     19.21 o
  -4   3  18        3.20        6.02     14.93 o
  -3   3  18       65.13       50.84     14.47 o
  -2   3  18        8.97       16.42     12.78 o
  -1   3  18       41.08       34.75     15.79 o
   0   3  18      441.52      431.37     26.03 o
   1   3  18       32.66       23.28     13.61 o
   2   3  18       23.92       20.95     15.02 o
   3   3  18        0.75      -10.65     10.65 o
   4   3  18       24.41       33.70     20.86 o
   5   3  18       22.80       30.05     11.11 o
   6   3  18       11.48      -39.42     39.42 o
  -7   4  18       34.89       19.23     43.31 o
  -6   4  18      175.57      165.54     25.63 o
  -5   4  18        0.39       18.91     17.77 o
  -4   4  18       12.36        5.98     12.57 o
  -3   4  18       24.34        5.66     12.47 o
  -2   4  18       88.99      102.64     17.48 o
  -1   4  18       97.25      117.47     16.24 o
   0   4  18       28.11       38.09     12.24 o
   1   4  18      145.38      137.49     13.83 o
   2   4  18       46.42       48.92     13.82 o
   3   4  18        6.42        1.83     18.91 o
   4   4  18       16.40       16.44     17.85 o
   5   4  18       16.62       40.41     28.39 o
  -6   5  18        7.91      -18.30     18.30 o
  -5   5  18       97.48      131.42     19.77 o
  -4   5  18       20.06       11.92     13.71 o
  -3   5  18       59.50       63.05     17.58 o
  -2   5  18      136.91      134.29     14.97 o
  -1   5  18       30.94       35.55     10.86 o
   0   5  18       15.20       13.39     26.84 o
   1   5  18        0.21       -3.82     26.25 o
   2   5  18       90.95       90.47     21.48 o
   3   5  18       18.47       13.70     19.05 o
   4   5  18      201.11      241.03     28.13 o
  -3   6  18        3.01        2.02     12.03 o
  -2   6  18        1.41        3.85     17.28 o
  -1   6  18        0.85      -16.51     16.51 o
   0   6  18        5.31      -15.13     15.13 o
   1   6  18        4.03      -12.01     17.67 o
  -8   1  19       23.15       18.58     22.08 o
  -7   1  19       33.79       60.37     23.04 o
  -6   1  19        6.55       33.07     20.54 o
  -5   1  19       43.83       68.51     20.69 o
  -4   1  19      167.37      186.45     23.08 o
  -3   1  19      316.60      362.08     23.64 o
  -2   1  19      353.62      366.09     50.83 o
  -1   1  19       89.47       79.15     21.85 o
   0   1  19       55.86       31.96     14.55 o
   1   1  19      117.65      131.29     17.88 o
   2   1  19      235.94      242.17     23.00 o
   3   1  19       36.47       48.59     19.32 o
   4   1  19        6.75       30.05     19.42 o
   5   1  19        2.46       -7.19     19.16 o
   6   1  19       45.67       34.09     21.86 o
  -8   2  19       11.64      -27.20     27.20 o
  -7   2  19       38.18       50.01     27.48 o
  -6   2  19        0.43       17.47     25.21 o
  -5   2  19       28.11       45.06     24.73 o
  -4   2  19       14.47       37.81     18.83 o
  -3   2  19        0.11        7.63     16.68 o
  -2   2  19       90.61       46.10     21.96 o
  -1   2  19      143.18      131.54     24.87 o
   0   2  19        4.05        7.08     12.29 o
   1   2  19       32.13       37.42     13.54 o
   2   2  19        3.06        7.09     12.56 o
   3   2  19       13.39      -10.10     16.97 o
   4   2  19        1.16       -8.81     12.92 o
   5   2  19       55.92       51.86     18.83 o
   6   2  19        4.18      -10.97     15.90 o
  -7   3  19       41.85       75.18     38.17 o
  -6   3  19       15.47       19.98     29.65 o
  -5   3  19      114.85       72.61     24.49 o
  -4   3  19      108.17      114.26     25.69 o
  -3   3  19        2.54       -4.69     18.45 o
  -2   3  19       20.23       24.62     14.95 o
  -1   3  19       15.35       30.09     17.54 o
   0   3  19      128.30      137.26     22.22 o
   1   3  19        3.19       31.00     13.47 o
   2   3  19       16.69       -4.03     15.05 o
   3   3  19        8.97       18.73     12.94 o
   4   3  19        4.42       -1.14     14.47 o
   5   3  19       17.76        8.38     11.23 o
  -6   4  19       27.79        9.37     19.35 o
  -5   4  19       14.53      -17.18     17.18 o
  -4   4  19        1.37      -13.74     13.74 o
  -3   4  19        5.06      -12.44     12.44 o
  -2   4  19       49.92       67.87     15.55 o
  -1   4  19       16.06       31.90     13.72 o
   0   4  19        0.53        3.55     13.98 o
   1   4  19      145.44      200.53     16.44 o
   2   4  19      442.58      407.41     33.30 o
   3   4  19      123.58      126.13     23.86 o
   4   4  19        2.73       51.88     23.58 o
  -5   5  19        0.18      -19.01     19.01 o
  -4   5  19       33.41       12.71     26.01 o
  -3   5  19       85.64      101.72     20.30 o
  -2   5  19       20.49       39.24     12.86 o
  -1   5  19       17.48       24.99     11.56 o
   0   5  19        1.62        4.17     21.84 o
   1   5  19        1.83       13.58     28.63 o
   2   5  19        0.13       -0.57     21.78 o
   3   5  19        0.64        1.75     18.06 o
  -8   0  20        0.33       36.36     34.69 o
  -7   0  20       27.98      -22.14     28.03 o
  -6   0  20      139.85      121.98     34.77 o
  -5   0  20        3.79       -0.17     26.65 o
  -4   0  20        5.18       23.61     24.44 o
  -3   0  20       33.46       52.61     40.52 o
  -2   0  20       33.58       42.77     21.32 o
  -1   0  20      237.00      265.58     31.79 o
   0   0  20     1693.14     1596.30     76.78 o
   1   0  20       72.59       90.36     28.94 o
   2   0  20        1.50        6.63     41.13 o
   3   0  20        9.93       37.72     31.88 o
   4   0  20       12.67        1.95     32.37 o
   5   0  20       33.47      105.38     39.67 o
   6   0  20       52.60       52.08     36.26 o
  -8   1  20       26.24       39.31     23.41 o
  -7   1  20       10.83       -2.57     20.87 o
  -6   1  20        3.84      -18.50     18.50 o
  -5   1  20       50.42       65.41     19.41 o
  -4   1  20       18.33       -2.93     17.70 o
  -3   1  20       16.26       20.92     21.72 o
  -2   1  20       24.40       18.57     21.46 o
  -1   1  20        1.76        2.24     21.12 o
   0   1  20      151.90      118.98     23.50 o
   1   1  20       47.20       53.68     23.82 o
   2   1  20       21.57        7.95     21.15 o
   3   1  20       16.35      -27.99     27.99 o
   4   1  20        2.06      -16.06     26.53 o
   5   1  20       13.30       28.96     29.45 o
   6   1  20        2.63       -3.16     29.69 o
  -7   2  20       48.43       40.56     28.63 o
  -6   2  20        0.08      -24.03     24.03 o
  -5   2  20       22.69       31.50     24.30 o
  -4   2  20       14.32        9.73     18.06 o
  -3   2  20      147.19      122.17     21.84 o
  -2   2  20      239.20      239.38     32.00 o
  -1   2  20       82.90       51.48     25.96 o
   0   2  20      107.19      104.22     20.43 o
   1   2  20      111.20      121.60     16.41 o
   2   2  20       38.26       19.78     12.83 o
   3   2  20       13.84       12.44     14.44 o
   4   2  20        0.23       19.18     16.94 o
   5   2  20       19.21       19.75     17.08 o
  -6   3  20       39.96      -29.69     29.69 o
  -5   3  20       17.18        8.22     22.42 o
  -4   3  20       22.42       18.44     23.42 o
  -3   3  20        2.96       -3.75     17.85 o
  -2   3  20       26.26       20.85     14.81 o
  -1   3  20       23.83       26.77     14.45 o
   0   3  20        0.52       -0.48     15.77 o
   1   3  20       55.43       31.42     16.25 o
   2   3  20      110.96       89.12     15.75 o
   3   3  20       15.02       31.84     13.57 o
   4   3  20       70.65       83.42     23.82 o
   5   3  20       16.93       31.19     14.35 o
  -5   4  20        2.03        2.59     21.22 o
  -4   4  20        5.84       -3.72     20.33 o
  -3   4  20        9.11       21.50     16.70 o
  -2   4  20       12.99       33.67     20.29 o
  -1   4  20       99.18      103.36     16.44 o
   0   4  20       26.74       51.38     13.99 o
   1   4  20        0.22       -2.47     16.55 o
   2   4  20        0.80        7.47     10.22 o
   3   4  20      108.92      132.35     27.20 o
  -3   5  20        0.00       13.85     13.21 o
  -2   5  20        0.72        6.97     15.95 o
  -1   5  20        5.65       24.14     16.79 o
   0   5  20        0.81       14.73     22.14 o
   1   5  20        3.75      -19.74     19.74 o
  -7   1  21        0.46      -23.98     23.98 o
  -6   1  21        0.13       -2.96     24.96 o
  -5   1  21        3.38      -20.35     20.35 o
  -4   1  21        4.57      -20.00     20.00 o
  -3   1  21        1.48       15.20     20.62 o
  -2   1  21       14.98      -14.74     15.77 o
  -1   1  21       60.83       39.43     17.96 o
   0   1  21       42.87       45.00     17.47 o
   1   1  21       41.90       55.97     16.65 o
   2   1  21       57.48       47.02     22.70 o
   3   1  21       69.15       42.83     30.91 o
   4   1  21       18.96       70.57     33.58 o
   5   1  21       17.73       33.34     33.10 o
  -6   2  21       62.21       26.00     27.28 o
  -5   2  21        5.33      -15.54     27.81 o
  -4   2  21        1.00        5.07     21.87 o
  -3   2  21        0.11       27.31     18.16 o
  -2   2  21        0.72       16.46     16.88 o
  -1   2  21        3.64       -1.72     16.14 o
   0   2  21        0.79       22.74     16.91 o
   1   2  21       43.67       34.02     14.58 o
   2   2  21        8.16      -12.88     12.88 o
   3   2  21        0.10       14.10     16.59 o
   4   2  21        2.47       11.24     17.85 o
  -6   3  21        0.35      -11.05     33.26 o
  -5   3  21        2.44       -8.67     29.04 o
  -4   3  21        7.56       42.33     22.22 o
  -3   3  21       13.98       -2.99     18.77 o
  -2   3  21       27.43       30.80     19.71 o
  -1   3  21        2.96      -12.77     14.28 o
   0   3  21        8.89        0.78     13.73 o
   1   3  21       23.72       12.59     14.01 o
   2   3  21      150.67      162.74     20.50 o
   3   3  21       18.03       -1.95     12.52 o
   4   3  21       74.09       78.41     18.04 o
  -4   4  21       56.07       68.58     24.74 o
  -3   4  21       52.55       44.99     18.89 o
  -2   4  21       13.05        9.74     14.26 o
  -1   4  21        7.74       10.65     14.62 o
   0   4  21       13.78       19.58     13.91 o
   1   4  21        9.81        5.01     11.91 o
   2   4  21        5.27       -6.98     12.40 o
  -6   0  22        5.38      -20.87     24.89 o
  -5   0  22      167.67      194.00     87.37 o
  -4   0  22      246.28      201.48     36.04 o
  -3   0  22        0.89       16.38     31.15 o
  -2   0  22       17.77       31.39     46.73 o
  -1   0  22        2.77       -1.46     40.40 o
   0   0  22       31.73       98.32     51.59 o
   1   0  22       18.56       11.44     42.59 o
   2   0  22       62.83      101.45     29.34 o
   3   0  22       19.40       60.42     28.77 o
   4   0  22       11.77        9.00     33.34 o
  -6   1  22        4.88       -9.10     24.49 o
  -5   1  22        3.80       -0.50     33.21 o
  -4   1  22        1.24       20.07     21.91 o
  -3   1  22       13.26      -17.99     20.07 o
  -2   1  22        6.80       25.79     21.54 o
  -1   1  22       34.15       41.12     21.71 o
   0   1  22      252.92      229.05     24.78 o
   1   1  22      284.94      246.11     40.02 o
   2   1  22       15.22        4.82     21.96 o
   3   1  22       10.11       18.57     28.41 o
   4   1  22        0.44      -13.87     27.50 o
  -5   2  22        2.04        1.81     24.28 o
  -4   2  22       29.66       -4.44     22.96 o
  -3   2  22        2.31      -11.84     16.85 o
  -2   2  22       26.32       14.15     17.26 o
  -1   2  22        7.32       34.80     17.77 o
   0   2  22       12.52        8.14     15.69 o
   1   2  22        0.70      -14.88     14.88 o
   2   2  22        1.20       -3.67     17.63 o
   3   2  22        0.01      -16.18     16.18 o
  -4   3  22       11.79       25.78     22.26 o
  -3   3  22       14.78        3.03     20.58 o
  -2   3  22       18.34      -10.31     21.78 o
  -1   3  22        0.19      -14.59     14.59 o
   0   3  22        8.81       26.90     15.96 o
   1   3  22        0.01        6.94     14.19 o
   2   3  22       49.34       81.17     23.52 o
  -2   4  22       12.85       11.27     19.81 o
  -1   4  22        7.11       28.57     15.34 o
   0   4  22        5.91      -13.37     13.37 o
  -5   1  23       19.44       -8.84     22.80 o
  -4   1  23       22.72       63.31     25.65 o
  -3   1  23       45.51       47.49     23.67 o
  -2   1  23       40.81       33.19     22.71 o
  -1   1  23       37.33       17.61     17.68 o
   0   1  23        0.06       -8.68     22.30 o
   1   1  23       18.78       -1.51     24.73 o
   2   1  23       43.08       41.78     24.25 o
   3   1  23        0.19      -21.55     21.55 o
  -4   2  23        5.54       21.26     23.98 o
  -3   2  23       25.96       24.42     19.59 o
  -2   2  23        0.12      -16.88     16.88 o
  -1   2  23       10.82       14.79     18.40 o
   0   2  23        0.96       -5.50     27.61 o
   1   2  23      113.33       89.20     26.93 o
   2   2  23       13.77       15.04     26.20 o
  -3   3  23       16.26        5.81     20.56 o
  -2   3  23        3.73       19.33     20.13 o
  -1   3  23        1.61       16.85     20.50 o
   0   3  23       15.87       23.39     16.11 o
  -4   0  24       55.39       24.34     50.38 o
  -3   0  24       77.30      181.55     64.49 o
  -2   0  24      132.35      152.34     59.87 o
  -1   0  24       33.33        7.79     46.00 o
   0   0  24       12.39      -38.21     42.59 o
   1   0  24        6.79      -17.52     51.11 o
  -3   1  24        8.20       34.16     22.74 o
  -2   1  24        1.32       -7.22     31.91 o
  -1   1  24        0.04       19.85     32.61 o
   0   1  24       22.58       13.70     30.44 o
   1   1  24       16.20       51.55     26.56 o
  -2   2  24        8.88       -7.06     19.94 o
  -1   2  24       71.78       45.09     24.51 o
 
